# Supplementary material for: An epigenome-wide analysis of cord blood DNA methylation reveals sex-specific effect of exposure to bisphenol A
Source: Sci Rep. 2019 Aug 26;9:12369. doi: 10.1038/s41598-019-48916-5 (PMC6710292; doi:10.1038/s41598-019-48916-5)
Supplement: Supplementary file 2 — Detaset 2 [file 41598_2019_48916_MOESM2_ESM.xlsx]

## Sheet: S2_All
Supplementary Table S2. CpGs with P-value < 0.0001 in the analysis for all newborns.
foverlapped with CpGs among females
moverlapped with CpGs among males
	logFC	P	adj.P.Val	CHR	MAPINFO	gene	feature	cgi
cg08710564f	-0.00528196	1.24149e-06	0.301993	11	8829438	ST5	5'UTR	open sea
cg10454246	-0.00111703	1.41643e-06	0.301993	4	41883890	TMEM33	IGR	island
cg19149898	-0.00142571	3.76906e-06	0.404332	6	116421874	NT5DC1	TSS200	island
cg23279887f	-0.0010499	3.79286e-06	0.404332	19	19249481	TMEM161A	TSS1500	shore
cg11820931f	-0.00922196	1.00235e-05	0.768867	10	70717302	DDX21	Body	shore
cg22243996	-0.00846529	1.08186e-05	0.768867	6	26757644	GUSBP2	IGR	open sea
cg22854434	-0.00108341	1.34282e-05	0.795	17	38257081	NR1D1	TSS200	island
cg14312959	-0.00338155	1.49151e-05	0.795	17	79008933	FLJ90757	TSS1500	island
cg25857471m	0.00772735	2.09097e-05	0.80409	6	30910113	DPCR1	Body	open sea
cg20800606	-0.00426765	2.13065e-05	0.80409	10	131694675	EBF3	Body	island
cg15029631	-0.014013	2.70896e-05	0.80409	12	52078762	SCN8A	Body	open sea
cg13911590	-0.00104841	3.38196e-05	0.80409	6	31795678	HSPA1B	1stExon	island
cg18305912	-0.0186761	3.41977e-05	0.80409	2	59789603	MIR4432	IGR	open sea
cg11532800	-0.00202584	3.99401e-05	0.80409	5	118788137	HSD17B4	TSS200	island
cg23047671f	-0.00923251	4.31363e-05	0.80409	5	3393872	LINC01019	IGR	open sea
cg14048686f	-0.00262826	4.54555e-05	0.80409	9	138304510	PPP1R26-AS1	IGR	island
cg16789995	-0.00469165	4.62923e-05	0.80409	12	13152456	HEBP1	Body	shore
cg07356905	0.0151482	5.3119e-05	0.80409	5	180286037	ZFP62	5'UTR	shore
cg06376598	-0.00304695	5.74474e-05	0.80409	17	28049938	SSH2	Body	open sea
cg13987042	-0.00702805	5.53909e-05	0.80409	11	74660265	XRRA1	TSS200	island
cg05129817	-0.00111268	5.76375e-05	0.80409	1	210001399	C1orf107	5'UTR	island
cg09397293	-0.00303384	5.7472e-05	0.80409	16	2055033	ZNF598	Body	shore
cg08026416	-0.0018274	6.04743e-05	0.80409	1	249132330	ZNF672	TSS200	island
cg26649643	-0.00463148	6.0013e-05	0.80409	2	27498234	DNAJC5G	TSS200	open sea
cg06895946	-0.0069148	6.05987e-05	0.80409	16	1367758	UBE2I	Body	shore
cg13481969m	-0.00204591	6.28394e-05	0.80409	9	99449345	LOC441455	IGR	island
cg20666585	-0.00630608	6.22723e-05	0.80409	15	31523186	RP11-16E12.2	IGR	open sea
cg04505023	-0.0104995	6.52107e-05	0.80409	1	152956186	SPRR1A	TSS1500	open sea
cg27624753f	-0.00517371	6.64599e-05	0.80409	16	1673702	CRAMP1L	Body	shelf
cg08021273	-0.00134312	6.71008e-05	0.80409	7	5464807	MIR589	IGR	island
cg16648887	-0.00235748	6.68987e-05	0.80409	18	5556629	EPB41L3	IGR	open sea
cg02344993f	-0.00249552	6.91043e-05	0.80409	17	57696989	CLTC	TSS200	island
cg12824060	-0.0168928	6.81157e-05	0.80409	13	53602856	OLFM4	TSS200	open sea
cg16127349	0.00942304	7.18252e-05	0.80409	1	164728497	PBX1	Body	open sea
cg27038101f	-0.00582746	7.05429e-05	0.80409	16	67965804	CTRL	TSS200	shelf
cg11153912	-0.000726579	7.71253e-05	0.80409	13	28494497	PDX1	1stExon	island
cg14967306	-0.00250929	7.95365e-05	0.80409	1	231377587	GNPAT	Body	shore
cg24837084	-0.00427516	8.09409e-05	0.80409	12	122310688	PSMD9	IGR	open sea
cg10245306	-0.00170612	8.25766e-05	0.80409	16	8980224	USP7	IGR	open sea
cg09433379	-0.00106667	8.72161e-05	0.80409	19	45681487	BLOC1S3	TSS1500	island
cg00251594	-0.00463757	8.71955e-05	0.80409	6	30519942	GNL1	Body	shelf
cg16664233	-0.00164773	8.62778e-05	0.80409	19	44031589	ETHE1	TSS200	shore
cg12073833	0.0110889	8.72506e-05	0.80409	7	1965232	MAD1L1	Body	shelf
cg12393623f	-0.00778934	8.8431e-05	0.80409	17	81047627	METRNL	Body	island
cg05714773	-0.00587883	9.24938e-05	0.80409	7	150493706	TMEM176B	5'UTR	shelf

## Sheet: S3_Mele
Supplementary Table S3. CpGs with P-value < 0.0001 in the analysis for male infants.
	logFC	P	adj.P.Val	CHR	MAPINFO	gene	feature	cgi
cg20981000	0.02953	3.43527e-08	0.0146484	13	25791388	MTMR6	IGR	open sea
cg23605991	0.0207878	1.1856e-07	0.0252777	4	618114	PDE6B	TSS1500	shore
cg20796298	0.0205299	3.96936e-07	0.0432696	15	65687852	IGDCC4	Body	shore
cg01119278	0.0598955	5.82525e-07	0.0432696	6	110721349	DDO	Body	island
cg22674202	0.0170414	5.9667e-07	0.0432696	7	37531818	GPR141	IGR	open sea
cg25275331	-0.0128891	7.91162e-07	0.0432696	1	40723935	ZMPSTE24	1stExon	island
cg21372595	-0.0121786	8.53347e-07	0.0432696	12	14136152	ATF7IP	IGR	shore
cg00120998	-0.00468917	9.41857e-07	0.0432696	16	67881473	CENPT	TSS200	island
cg04627863	0.0178478	1.01385e-06	0.0432696	2	234741670	HJURP	IGR	open sea
cg07130392	0.00487085	1.20235e-06	0.0432696	16	89588927	SPG7	Body	island
cg13636640	0.0301233	1.37727e-06	0.0432696	20	31349939	DNMT3B	TSS1500	shore
cg03470671	0.0124606	1.7102e-06	0.0432696	11	45115584	PRDM11	1stExon	open sea
cg00050375	0.00855219	1.78102e-06	0.0432696	6	43404828	ABCC10	Body	open sea
cg17922329	0.00679557	1.7733e-06	0.0432696	19	35646039	FXYD5	5'UTR	island
cg17833862	0.00748946	1.85142e-06	0.0432696	7	73790277	CLIP2	Body	island
cg13481969	-0.00316006	1.93971e-06	0.0432696	9	99449345	LOC441455	IGR	island
cg08527179	0.0121585	1.98176e-06	0.0432696	2	85132050	TMSB10	TSS1500	island
cg23798387	0.0362802	1.98896e-06	0.0432696	17	26972805	KIAA0100	TSS1500	shore
cg21115004	0.0150202	2.1508e-06	0.0432696	1	67520352	SLC35D1	TSS1500	shore
cg20620326	0.0196692	2.19807e-06	0.0432696	6	28715664	LOC401242	IGR	open sea
cg07637188	0.0109706	2.19015e-06	0.0432696	11	47346161	MADD	Body	open sea
cg19353578	0.015647	2.23241e-06	0.0432696	22	39634386	PDGFB	Body	shelf
cg00507727	-0.0018541	2.64505e-06	0.0442457	7	8302191	ICA1	TSS200	island
cg02920421	0.0100011	2.69783e-06	0.0442457	1	32572534	KPNA6	TSS1500	shore
cg14253670	0.0280019	2.62653e-06	0.0442457	8	24802149	NEFL	IGR	shelf
cg03687707	0.00441269	2.68465e-06	0.0442457	11	63745967	COX8A	IGR	shelf
cg06126721	0.0377854	3.01193e-06	0.0475676	17	1478065	SLC43A2	3'UTR	island
cg02330394	-0.00283198	3.19103e-06	0.0485963	6	10695063	C6orf52	TSS1500	island
cg09411874	0.0128494	3.97142e-06	0.0547348	12	121905955	KDM2B	Body	island
cg06419268	0.0137645	3.97919e-06	0.0547348	1	206879950	MAPKAPK2	Body	open sea
cg08494708	-0.00755937	3.9738e-06	0.0547348	6	108881870	FOXO3	TSS200	island
cg22883353	0.0176992	4.30798e-06	0.054922	19	10377615	ICAM1	IGR	shelf
cg06915053	0.00575822	4.38054e-06	0.054922	12	7245056	C1R	TSS200	open sea
cg17489908	0.012598	4.19751e-06	0.054922	10	8101566	GATA3	Body	shore
cg17997279	0.00349497	4.508e-06	0.054922	20	52791472	CYP24A1	TSS1500	shore
cg19591623	0.00193251	4.88305e-06	0.0578388	19	311981	MIER2	Body	island
cg16790466	0.0103318	5.21859e-06	0.0601426	20	50414839	SALL4	Body	shelf
cg25857471	0.014601	5.69101e-06	0.0608995	6	30910113	DPCR1	Body	open sea
cg10376306	0.0086346	5.7889e-06	0.0608995	11	132588618	OPCML	Body	open sea
cg23192644	-0.00271714	5.86882e-06	0.0608995	19	1315876	EFNA2	IGR	island
cg19436415	0.010336	6.04732e-06	0.0608995	10	132633001	MIR378C	IGR	open sea
cg18702278	0.0165038	5.92248e-06	0.0608995	4	650632	PDE6B	Body	island
cg00223552	0.00653294	6.14118e-06	0.0608995	11	86617516	FZD4	IGR	island
cg08463297	0.00746017	7.63201e-06	0.0710893	17	19976435	SPECC1	IGR	open sea
cg00794911	0.0167658	7.74159e-06	0.0710893	6	166260532	LINC00602	IGR	open sea
cg18357098	-0.00242737	7.93209e-06	0.0710893	3	14693200	C3orf19	TSS200	island
cg02612026	0.00288406	7.99277e-06	0.0710893	1	15850456	CASP9	Body	shore
cg17094363	0.003282	8.0949e-06	0.0710893	1	1065864	RP11-465B22.5	IGR	open sea
cg07180475	0.0287854	8.16902e-06	0.0710893	16	87551658	JPH3	IGR	open sea
cg15640734	0.00212125	9.82994e-06	0.080608	5	494837	SLC9A3	Body	island
cg07203886	0.00532333	9.73489e-06	0.080608	16	72945431	ZFHX3	Body	open sea
cg03724799	0.00784739	9.72302e-06	0.080608	1	213013952	C1orf227	5'UTR	open sea
cg05216056	0.0202949	1.08753e-05	0.0834844	6	28887836	TRIM27	Body	shelf
cg19911801	0.0137473	1.07826e-05	0.0834844	1	2435632	PLCH2	Body	island
cg01302853	0.019238	1.07676e-05	0.0834844	7	2236170	MAD1L1	Body	open sea
cg10232893	0.0258443	1.14954e-05	0.0834844	1	230961405	C1orf198	IGR	open sea
cg11027456	0.0108283	1.16668e-05	0.0834844	7	799693	HEATR2	Body	shelf
cg11345918	0.0108893	1.14172e-05	0.0834844	11	1596165	HCCA2	Body	shore
cg02605672	0.00184508	1.16896e-05	0.0834844	17	80854741	TBCD	Body	shelf
cg23656050	0.0131601	1.1747e-05	0.0834844	14	105616988	JAG2	Body	island
cg08682036	0.0165825	1.22795e-05	0.085838	10	43898033	HNRNPF	5'UTR	open sea
cg00581154	0.0133592	1.26386e-05	0.0869233	1	3123695	PRDM16	Body	open sea
cg22859727	0.0217734	1.3774e-05	0.0886407	14	86090320	FLRT2	3'UTR	open sea
cg20466196	0.00355618	1.35351e-05	0.0886407	6	112054576	FYN	5'UTR	open sea
cg26917697	0.00636604	1.44421e-05	0.0886407	16	1160677	C1QTNF8	IGR	open sea
cg00590152	0.0128824	1.43702e-05	0.0886407	17	74003831	EVPL	Body	island
cg05146089	0.0226259	1.49963e-05	0.0886407	5	927400	TRIP13	IGR	island
cg14692854	0.00929387	1.46721e-05	0.0886407	2	97198126	ARID5A	IGR	open sea
cg11914962	0.0236996	1.44633e-05	0.0886407	7	97842268	BHLHA15	1stExon	shore
cg00083206	0.0488892	1.50577e-05	0.0886407	6	110721305	DDO	Body	island
cg13818708	0.0109049	1.48144e-05	0.0886407	6	30291314	HCG18	Body	shelf
cg08594681	0.0243687	1.51749e-05	0.0886407	8	27468684	CLU	1stExon	shelf
cg27379240	0.0168646	1.47579e-05	0.0886407	5	112042919	APC	TSS1500	shore
cg16435779	-0.00301711	1.67143e-05	0.0937789	8	102504447	GRHL2	TSS1500	shore
cg07511934	0.0168831	1.66714e-05	0.0937789	16	89386912	ANKRD11	5'UTR	open sea
cg04124909	0.0156301	1.65799e-05	0.0937789	1	182030818	ZNF648	5'UTR	open sea
cg26741686	0.0294273	1.76093e-05	0.0952403	4	186318356	ANKRD37	Body	shore
cg19722888	0.00616556	1.69436e-05	0.0938307	12	125474998	DHX37	TSS1500	shore
cg22681934	0.00461853	1.77385e-05	0.0952403	19	19322563	NCAN	TSS1500	shore
cg19025786	0.0032391	1.80915e-05	0.0952403	1	2206662	SKI	Body	open sea
cg01494611	0.0117391	1.80325e-05	0.0952403	2	112918222	FBLN7	Body	shore
cg09820101	0.0224937	1.9531e-05	0.101564	1	162792092	HSD17B7	IGR	shore
cg17607231	-0.0189406	2.01141e-05	0.102206	2	231090329	SP140	TSS200	open sea
cg19881032	0.00461172	2.07563e-05	0.102206	22	38479332	SLC16A8	TSS200	shore
cg03039797	0.0133569	2.0648e-05	0.102206	14	72181575	SIPA1L1	Body	open sea
cg15611336	-0.0114802	2.08529e-05	0.102206	15	75248496	RPP25	1stExon	island
cg20371401	0.0129887	2.058e-05	0.102206	6	31895493	C2	1stExon	open sea
cg05283453	0.00342958	2.17894e-05	0.105583	17	79659241	HGS	Body	shelf
cg12343363	0.00983684	2.21276e-05	0.105993	13	103346811	C13orf39	1stExon	open sea
cg13888471	0.0112595	2.24925e-05	0.105993	7	101207836	MYL10	IGR	open sea
cg12871376	0.00998253	2.30608e-05	0.105993	6	41716240	PGC	TSS1500	open sea
cg20314918	0.0214298	2.2886e-05	0.105993	2	166151447	SCN2A	5'UTR	open sea
cg22727297	0.00800844	2.31169e-05	0.105993	6	33272371	TAPBP	Body	open sea
cg24391279	0.0253325	2.35439e-05	0.106802	8	1708526	CLN8	IGR	shelf
cg23042775	0.0131645	2.47947e-05	0.110136	11	2189630	TH	Body	shore
cg14021478	0.0107881	2.47953e-05	0.110136	6	33384537	CUTA	Body	shore
cg01257889	0.0237262	2.58436e-05	0.110201	12	113230065	RPH3A	5'UTR	open sea
cg04173992	0.0135033	2.58069e-05	0.110201	5	149520651	PDGFRB	5'UTR	open sea
cg22770479	0.00762644	2.5428e-05	0.110201	1	146522554	LOC728989	IGR	island
cg09249588	-0.00920669	2.56601e-05	0.110201	12	58986386	LRIG3	IGR	open sea
cg20732160	0.0132334	2.61256e-05	0.1103	3	48590040	PFKFB4	Body	shelf
cg20930294	0.00150222	2.65828e-05	0.11113	17	76455269	DNAH17	Body	island
cg17729668	0.00836985	2.71248e-05	0.112066	13	30727927	KATNAL1	IGR	open sea
cg16971515	0.00960215	2.76426e-05	0.112066	8	141568960	EIF2C2	Body	open sea
cg21929473	0.0084432	2.81585e-05	0.112066	14	51862102	FRMD6-AS2	IGR	open sea
cg16979070	0.00499949	2.80043e-05	0.112066	6	150463417	PPP1R14C	TSS1500	shore
cg24601522	0.00393138	2.83898e-05	0.112066	4	3287376	RGS12	IGR	open sea
cg10271061	0.0157743	2.80763e-05	0.112066	6	31516015	ATP6V1G2	TSS1500	open sea
cg01365452	0.00260518	2.92136e-05	0.112226	4	7043077	CCDC96	1stExon	shore
cg19355190	0.00673359	2.86465e-05	0.112066	10	64575798	EGR2	5'UTR	island
cg10722444	0.0147719	2.91431e-05	0.112226	13	112630569	SOX1	IGR	island
cg23252997	0.00486665	3.06829e-05	0.114477	1	1576591	CDK11B	Body	shelf
cg18151487	0.0211299	3.05566e-05	0.114477	10	104475340	SFXN2	5'UTR	shore
cg08478053	0.00995581	3.05913e-05	0.114477	16	88213036	BANP	IGR	open sea
cg08371224	0.0220897	3.08736e-05	0.114477	5	170066539	KCNIP1	Body	open sea
cg06752054	-0.00182068	3.16135e-05	0.11621	21	42733747	MX2	TSS1500	open sea
cg06492706	0.0108362	3.22321e-05	0.117472	13	69809293	LINC00550	IGR	open sea
cg16818414	-0.00146452	3.29491e-05	0.119067	22	45898966	FBLN1	Body	island
cg19906093	-0.00821337	3.43131e-05	0.12193	2	191045697	C2orf88	5'UTR	island
cg27659478	0.00482637	3.42948e-05	0.12193	17	73891062	TRIM65	Body	shore
cg24219985	0.0114871	3.46305e-05	0.121996	12	57587422	MIR1228	TSS1500	open sea
cg13613044	0.0198866	3.49039e-05	0.121996	9	137122886	RNU6ATAC	IGR	open sea
cg02317400	-0.00333957	3.57109e-05	0.123553	10	135050345	VENTX	TSS1500	island
cg08045488	0.00538941	3.5929e-05	0.123553	2	241076526	MYEOV2	TSS1500	shore
cg23101259	0.00231672	3.65807e-05	0.123884	11	76156096	C11orf30	5'UTR	island
cg19631648	0.0110745	3.66061e-05	0.123884	19	33764284	CEBPA	IGR	shore
cg18617808	0.0124176	3.76472e-05	0.125702	7	5717675	RNF216	Body	open sea
cg13484341	0.0105275	3.9093e-05	0.125702	10	70232027	DNA2	TSS200	shore
cg00986350	0.0106635	3.93046e-05	0.125702	16	88540396	ZFPM1	Body	island
cg11674355	0.0246465	3.93838e-05	0.125702	2	65610261	SPRED2	Body	open sea
cg00471371	-0.0109241	4.08657e-05	0.125702	18	74114728	ZNF516	Body	island
cg06911679	0.0122158	3.93847e-05	0.125702	22	22877746	ZNF280A	IGR	open sea
cg24990317	0.0187003	4.00367e-05	0.125702	12	124908617	NCOR2	Body	shelf
cg14940233	0.0225715	3.94072e-05	0.125702	8	3429428	CSMD1	Body	open sea
cg17422704	0.00418874	3.97741e-05	0.125702	11	129234335	BARX2	IGR	island
cg23072559	0.0160045	4.00125e-05	0.125702	19	55944231	SHISA7	3'UTR	shore
cg24788308	-0.00526256	4.08467e-05	0.125702	10	120151	DUX4L	IGR	island
cg17625506	-0.00150353	4.32346e-05	0.125702	6	29691726	HLA-F	Body	island
cg26248091	0.00324562	4.18099e-05	0.125702	1	3824232	LOC100133612	Body	island
cg05970577	0.00673931	4.23266e-05	0.125702	7	32935236	RP9P	IGR	shelf
cg26634121	0.0175829	4.21557e-05	0.125702	16	88897219	GALNS	Body	shore
cg17772649	0.0188366	4.23947e-05	0.125702	6	31691426	C6orf25	Body	island
cg04269351	0.00662974	4.21251e-05	0.125702	14	68142533	VTI1B	TSS1500	shore
cg16741710	0.00564671	4.33754e-05	0.125702	1	3569386	TP73	5'UTR	island
cg08741578	0.00412982	4.27082e-05	0.125702	4	4250464	TMEM128	TSS1500	shore
cg20128772	0.00206096	4.40151e-05	0.125702	2	27498295	DNAJC5G	5'UTR	open sea
cg24303332	0.0123332	4.32654e-05	0.125702	11	68208313	LRP5	Body	shelf
cg19539667	0.0138247	4.31323e-05	0.125702	17	43339831	LOC100133991	Body	island
cg18251035	0.00735739	4.43673e-05	0.125702	7	97922208	BAIAP2L1	3'UTR	open sea
cg06349450	0.010739	4.55738e-05	0.12619	16	85867170	COX4I1	IGR	shelf
cg09890374	0.0182545	4.46687e-05	0.125702	16	67928026	PSKH1	5'UTR	shore
cg14123750	0.0148657	4.47249e-05	0.125702	13	114318492	GRK1	IGR	open sea
cg21202204	0.0279986	4.49342e-05	0.125702	9	136398165	ADAMTSL2	5'UTR	shore
cg24458833	0.0165717	4.51027e-05	0.125702	1	28286034	XKR8	TSS1500	island
cg04388548	0.0101587	4.79764e-05	0.130459	13	114905640	CDC16	IGR	open sea
cg10337322	0.0154735	4.87199e-05	0.130659	10	104182490	FBXL15	Body	shore
cg19902439	0.00271015	4.73836e-05	0.130355	7	150974374	SMARCD3	TSS200	island
cg16940809	0.0128189	4.83392e-05	0.130459	13	114059651	ADPRHL1	IGR	shelf
cg23425280	-0.00726405	4.82033e-05	0.130459	12	56401806	SUOX	IGR	shore
cg03490703	0.0167049	5.10225e-05	0.133343	15	35088261	ACTC1	TSS1500	open sea
cg15969203	0.0106034	4.97862e-05	0.132684	11	1030629	MUC6	Body	shore
cg11923914	0.00320983	5.12673e-05	0.133343	5	154071666	LARP1	IGR	shore
cg23338737	0.00278293	5.22223e-05	0.133343	6	31636396	CSNK2B	Body	shelf
cg14393034	0.00664375	5.08505e-05	0.133343	8	1080916	LOC286083	IGR	open sea
cg08478121	0.00137571	5.22009e-05	0.133343	16	88545571	ZFPM1	Body	open sea
cg23196081	0.0124304	5.19264e-05	0.133343	11	65713122	TSGA10IP	1stExon	open sea
cg03244974	0.0195618	5.21278e-05	0.133343	12	109548681	UNG	3'UTR	shore
cg19793747	0.0181365	5.26251e-05	0.133572	12	53232814	KRT78	3'UTR	open sea
cg07306685	0.00346944	5.45473e-05	0.137373	17	35975187	DDX52	Body	open sea
cg20627754	0.0201986	5.54113e-05	0.137373	2	232582394	MIR1244-3	IGR	open sea
cg13683374	0.013577	5.49792e-05	0.137373	17	72364767	GPR142	Body	shelf
cg22996783	0.0147909	5.53209e-05	0.137373	11	69213768	MYEOV	IGR	open sea
cg12798259	0.0153832	5.58237e-05	0.137428	11	31823282	PAX6	Body	shore
cg20351405	0.00884701	5.78624e-05	0.137428	2	236761068	AGAP1	Body	open sea
cg06110458	0.0215232	5.65572e-05	0.137428	16	85256305	LINC00311	IGR	open sea
cg07300349	0.0135858	5.71692e-05	0.137428	16	53576284	RBL2	IGR	open sea
cg01265597	0.00480453	5.67799e-05	0.137428	7	116164633	CAV1	TSS1500	shore
cg19852158	0.0146459	5.7664e-05	0.137428	17	80976167	B3GNTL1	Body	island
cg25112848	0.0305482	5.69997e-05	0.137428	3	39470521	RPSA	IGR	open sea
cg06194738	0.0109231	5.80118e-05	0.137428	6	32159607	GPSM3	Body	shelf
cg22504140	0.0120788	6.74941e-05	0.145146	1	176318588	PAPPA2	IGR	open sea
cg08439022	-0.00231783	6.07718e-05	0.143153	17	80709573	TBCD	TSS1500	island
cg21057880	0.0126322	6.14359e-05	0.143153	14	62769348	LINC00643	IGR	open sea
cg03867377	0.00862492	6.69044e-05	0.145146	3	184289145	EPHB3	Body	shore
cg24540315	0.00607631	6.1269e-05	0.143153	8	141571096	EIF2C2	Body	open sea
cg19654061	0.00309649	6.32583e-05	0.145146	2	233243398	ALPP	1stExon	shore
cg01507342	0.0321516	6.35151e-05	0.145146	17	65387096	PITPNC1	Body	open sea
cg04188764	0.00757152	6.38868e-05	0.145146	6	31380491	MICA	Body	open sea
cg11476317	0.00607658	6.49558e-05	0.145146	13	24476792	C1QTNF9B	IGR	shore
cg19735045	0.0047886	6.51958e-05	0.145146	7	155011037	INSIG1	IGR	open sea
cg24877675	0.0328406	6.52554e-05	0.145146	10	133995387	JAKMIP3	3'UTR	shelf
cg11653410	0.00807622	6.65572e-05	0.145146	1	168312003	MIR557	IGR	open sea
cg27036341	0.00212601	6.89044e-05	0.145146	19	36024225	GAPDHS	TSS200	island
cg05380916	0.00378922	6.80041e-05	0.145146	3	179437788	USP13	Body	open sea
cg00154333	-0.00115511	6.62136e-05	0.145146	10	25012173	ARHGAP21	5'UTR	island
cg18291331	0.00592064	6.63992e-05	0.145146	11	66628290	PC	Body	shore
cg15264710	-0.00498959	6.73963e-05	0.145146	6	33396168	SYNGAP1	Body	island
cg25454110	0.00656855	6.85255e-05	0.145146	7	2329077	SNX8	Body	open sea
cg01081636	0.0121053	6.79716e-05	0.145146	6	33994263	GRM4	Body	shore
cg00583535	0.0169166	6.8455e-05	0.145146	1	201159906	IGFN1	TSS200	open sea
cg21134601	0.011371	6.9496e-05	0.145146	3	194125613	ATP13A3	3'UTR	open sea
cg19969113	-0.0104722	6.82001e-05	0.145146	12	118810441	TAOK3	5'UTR	island
cg20173120	0.0111982	6.8311e-05	0.145146	3	48660195	TMEM89	TSS1500	open sea
cg17054432	0.00249107	6.97797e-05	0.145146	7	64023524	ZNF680	TSS200	open sea
cg04509074	0.00186109	7.02218e-05	0.14535	5	2754274	C5orf38	Body	island
cg21418052	0.0184229	6.95074e-05	0.145146	13	31773806	B3GALTL	TSS1500	shore
cg11496747	0.00743789	7.05592e-05	0.14535	3	122785328	PDIA5	TSS1500	shore
cg23710594	0.0271363	7.16119e-05	0.146106	1	33841330	PHC2	TSS200	open sea
cg13421038	0.00360549	7.32549e-05	0.146786	12	132380696	ULK1	Body	island
cg25203085	0.00710615	7.13432e-05	0.146106	7	887678	UNC84A	Body	shore
cg26936171	0.00348282	7.26971e-05	0.146786	16	87448114	ZCCHC14	Body	island
cg20518572	0.0175132	7.44486e-05	0.146786	2	27988785	MRPL33	IGR	open sea
cg10576267	0.00598445	7.38733e-05	0.146786	22	41641887	RANGAP1	3'UTR	open sea
cg06652329	0.0128032	7.22119e-05	0.146629	12	102874566	IGF1	TSS200	open sea
cg22120095	0.0229595	7.40427e-05	0.146786	3	50488020	CACNA2D2	Body	open sea
cg15219811	0.0179838	7.56503e-05	0.146786	10	104259328	ACTR1A	Body	shelf
cg10096929	0.0240045	7.49938e-05	0.146786	1	156261403	TMEM79	Body	island
cg07278181	0.00666202	7.63192e-05	0.146786	3	71293767	FOXP1	5'UTR	open sea
cg01634758	0.00392366	7.78358e-05	0.146786	19	2136136	AP3D1	Body	island
cg23636941	0.0087876	7.67486e-05	0.146786	20	32899839	AHCY	TSS1500	open sea
cg06836872	0.00797405	7.69626e-05	0.146786	16	1447994	UNKL	IGR	shore
cg15839448	-0.00130958	7.78064e-05	0.146786	8	41166530	SFRP1	1stExon	island
cg17475136	0.0119983	7.58432e-05	0.146786	7	1506897	INTS1	IGR	open sea
cg09225489	0.0044349	7.59994e-05	0.146786	1	2099891	PRKCZ	Body	open sea
cg24421410	0.0203835	7.73582e-05	0.146786	6	32920220	HLA-DMA	Body	open sea
cg24893844	-0.00113928	7.8296e-05	0.146786	6	32811694	PSMB8	Body	island
cg21869951	-0.0018744	7.84749e-05	0.146786	1	43824422	CDC20	TSS1500	island
cg00849990	0.0158528	7.84855e-05	0.146786	8	86090773	E2F5	Body	shore
cg00787282	0.0118475	8.03745e-05	0.147079	2	28788949	PLB1	Body	shore
cg00001349	0.0140373	8.15746e-05	0.147392	1	166958439	MAEL	TSS200	island
cg02447287	0.0116773	8.02054e-05	0.147079	2	238707023	RBM44	TSS1500	island
cg04919081	-0.00128674	8.02423e-05	0.147079	15	23034300	NIPA2	5'UTR	island
cg24512544	0.00223091	8.03237e-05	0.147079	8	141588943	EIF2C2	Body	open sea
cg21714061	0.0169027	8.00768e-05	0.147079	17	42275551	ATXN7L3	TSS200	shore
cg24478803	0.0175774	8.10568e-05	0.147079	2	26786046	C2orf70	Body	island
cg08282037	0.00888649	8.09219e-05	0.147079	19	55595978	EPS8L1	Body	shore
cg18726036	0.00219623	8.40052e-05	0.147969	6	35543610	FKBP5	3'UTR	open sea
cg25015652	0.00289312	8.40562e-05	0.147969	13	28525212	ATP5EP2	IGR	shelf
cg19923238	0.00630508	8.26689e-05	0.147969	8	142232952	SLC45A4	Body	shore
cg07815521	0.018489	8.2431e-05	0.147969	19	40789857	MIR641	TSS1500	shore
cg18221862	-0.00397659	8.3513e-05	0.147969	2	193059230	TMEFF2	1stExon	island
cg22118112	0.00128701	8.91008e-05	0.150897	20	62657367	PRPF6	Body	shelf
cg13668419	0.00433478	8.60851e-05	0.148862	10	3197757	PITRM1	Body	open sea
cg20062893	0.00677976	8.40926e-05	0.147969	1	68628444	GPR177	Body	shore
cg09234025	-0.00318852	8.56853e-05	0.148862	7	6145309	USP42	5'UTR	island
cg17797898	0.00779983	8.4617e-05	0.147969	7	1950858	MAD1L1	Body	shore
cg02025656	0.00226461	8.46699e-05	0.147969	7	668612	PRKAR1B	Body	open sea
cg09811860	0.0138279	8.66166e-05	0.148862	1	211803715	NEK2	IGR	open sea
cg20701457	0.0141209	8.7608e-05	0.149429	17	62084342	ICAM2	5'UTR	open sea
cg00843278	0.0105377	8.69265e-05	0.148862	22	22469842	VPREB1	IGR	island
cg13813458	0.0199725	8.98413e-05	0.150897	17	35085134	MRM1	IGR	open sea
cg04236263	0.0122388	8.67501e-05	0.148862	1	17305798	MFAP2	5'UTR	shore
cg20247455	0.00839543	8.94183e-05	0.150897	22	49579793	WI2-81516E3.1	IGR	island
cg08587775	0.0396779	8.99822e-05	0.150897	19	30363203	URI1	IGR	island
cg17436295	0.0133	9.09159e-05	0.150897	1	848609	LOC100130417	IGR	shelf
cg27219841	0.0297383	9.09073e-05	0.150897	16	3079423	CCDC64B	Body	shore
cg23792093	0.0155717	9.09461e-05	0.150897	13	47012437	KIAA0226L	IGR	island
cg14222939	0.0168549	9.32774e-05	0.15298	18	49866097	DCC	TSS1500	shelf
cg11001216	0.00805646	9.66648e-05	0.15568	19	58859029	A1BG	Body	island
cg01236961	0.0301407	9.15632e-05	0.151332	12	6289370	CD9	IGR	open sea
cg20940675	0.017932	9.20095e-05	0.151483	1	229714785	TAF5L	IGR	open sea
cg21273856	-0.00117221	9.40954e-05	0.15373	6	126112122	NCOA7	5'UTR	island
cg04334751	0.00334295	9.55104e-05	0.155446	7	129778936	TMEM209	IGR	shore
cg14565903	0.0107461	9.60006e-05	0.15565	19	14260591	LPHN1	3'UTR	shore
cg08621203	0.00471	9.8654e-05	0.157556	6	150244597	RAET1G	TSS1500	shore
cg23790220	-0.003421	9.67491e-05	0.15568	6	75994771	TMEM30A	TSS200	island
cg13888965	0.00490862	9.79393e-05	0.157002	2	97137255	NEURL3	IGR	open sea
cg20490088	0.0108319	9.91233e-05	0.157714	1	112054997	ADORA3	Body	shelf
cg18290233	0.00660007	9.98723e-05	0.15775	5	92931173	NR2F1	IGR	shore

## Sheet: S4_Female
Supplementary Table S4. CpGs with P-value < 0.0001 in the analysis for female infants.
	logFC	P	adj.P.Val	CHR	MAPINFO	gene	feature	cgi
cg22927302	-0.0145035	4.00461e-09	0.00170762	3	50304463	SEMA3B	TSS1500	open sea
cg27629673	-0.0129178	1.26761e-07	0.0239596	5	7462856	ADCY2	Body	open sea
cg23603782	-0.0101822	1.81226e-07	0.0239596	4	173884384	GALNTL6	Body	open sea
cg27638035	-0.0111408	2.68367e-07	0.0239596	18	35015753	BRUNOL4	Body	open sea
cg03636183	-0.0155228	2.80943e-07	0.0239596	19	17000585	F2RL3	Body	shore
cg07964219	-0.00903098	3.89511e-07	0.0275774	21	46847898	COL18A1	Body	shore
cg15193473	-0.00563104	4.52711e-07	0.0275774	13	103453215	BIVM	5'UTR	island
cg12061021	-0.00612094	6.54565e-07	0.0348894	1	95699574	RWDD3	TSS200	shore
cg21461470	-0.010271	1.00722e-06	0.0434446	1	149821425	HIST2H2AA4	TSS1500	shore
cg27624753	-0.00739397	1.09775e-06	0.0434446	16	1673702	CRAMP1L	Body	shelf
cg11820931	-0.0134417	1.23008e-06	0.0434446	10	70717302	DDX21	Body	shore
cg19734222	-0.0297925	1.24786e-06	0.0434446	7	142020183	PRSS58	IGR	open sea
cg22465281	-0.0138816	1.36174e-06	0.0434446	5	65017296	NLN	TSS1500	shore
cg08710564	-0.00670285	1.4465e-06	0.0434446	11	8829438	ST5	5'UTR	open sea
cg15477600	-0.00245046	1.57029e-06	0.0434446	22	21996253	SDF2L1	TSS1500	island
cg17339927	-0.014173	1.63014e-06	0.0434446	12	132991124	FBRSL1	IGR	shore
cg24730157	-0.00205426	2.11914e-06	0.0516106	1	984428	AGRN	Body	island
cg17734698	-0.0166923	2.17862e-06	0.0516106	12	129127968	TMEM132C	Body	open sea
cg22430790	-0.00865197	2.41767e-06	0.0523894	14	52117833	FRMD6	TSS1500	shore
cg12301814	-0.0142833	2.46653e-06	0.0523894	19	17347791	NR2F6	Body	shore
cg13466481	-0.00287259	2.65299e-06	0.0523894	22	17849848	CECR2	IGR	island
cg10534490	-0.0100855	2.70293e-06	0.0523894	2	129131537	HS6ST1	IGR	open sea
cg06068039	-0.00939598	3.40221e-06	0.0616443	6	34031208	GRM4	Body	open sea
cg00498804	-0.0236225	3.48474e-06	0.0616443	11	8827626	ST5	5'UTR	open sea
cg13072890	-0.0140811	3.61412e-06	0.0616443	1	2038377	PRKCZ	5'UTR	shore
cg23279887	-0.00121577	4.0981e-06	0.0672109	19	19249481	TMEM161A	TSS1500	shore
cg07569918	-0.0262311	4.39876e-06	0.06947	1	212002970	LPGAT1	5'UTR	shore
cg15954235	-0.0162274	4.66412e-06	0.07103	6	34514887	SPDEF	5'UTR	shelf
cg12393623	-0.0120565	4.8515e-06	0.0713359	17	81047627	METRNL	Body	island
cg17432513	-0.0183035	5.30906e-06	0.0754617	5	180643653	MIR4638	IGR	shore
cg03922479	-0.0113131	5.51639e-06	0.0757198	16	90002467	TUBB3	3'UTR	shore
cg03498897	-0.00757148	5.68236e-06	0.0757198	1	11751279	MAD2L2	5'UTR	island
cg11932746	-0.00290989	6.21908e-06	0.0802558	7	23571818	TRA2A	TSS200	island
cg05187003	-0.0115653	6.39919e-06	0.0802558	21	34641507	IL10RB	Body	shelf
cg12814529	-0.00576422	6.64577e-06	0.0808663	12	103890083	C12orf42	TSS1500	shore
cg20543651	-0.0150233	7.09855e-06	0.0808663	8	55918395	SBF1P1	IGR	open sea
cg06572115	-0.00305112	7.28735e-06	0.0808663	3	169782079	GPR160	5'UTR	open sea
cg05773890	-0.00747791	7.38777e-06	0.0808663	10	38149367	ZNF248	IGR	shelf
cg20911718	-0.0122212	7.41366e-06	0.0808663	14	24867491	NYNRIN	TSS1500	shore
cg11611932	-0.00829283	7.75515e-06	0.0808663	7	46073483	IGFBP3	IGR	open sea
cg05531309	-0.0222387	7.77537e-06	0.0808663	7	135046749	CNOT4	3'UTR	open sea
cg18043283	-0.00431951	8.16613e-06	0.0829081	11	134125564	ACAD8	Body	shore
cg01667702	-0.0187338	9.36693e-06	0.0890792	17	7836604	TRAPPC1	TSS1500	shore
cg02330706	-0.00729828	9.25168e-06	0.0890792	17	73629402	RECQL5	Body	shore
cg19133973	-0.00712204	9.40066e-06	0.0890792	13	33467980	RNU6-76P	IGR	open sea
cg02408532	-0.0105615	9.74031e-06	0.0902912	6	29556369	OR2H2	1stExon	open sea
cg08268693	-0.00818189	1.01947e-05	0.0913544	3	52283868	PPM1M	3'UTR	shelf
cg19592235	-0.0076957	1.06388e-05	0.0913544	15	65360486	RASL12	TSS200	island
cg10711095	-0.00204111	1.09262e-05	0.0913544	15	28520094	HERC2	Body	open sea
cg02998018	-0.00264489	1.06265e-05	0.0913544	1	40505782	CAP1	TSS1500	island
cg22153994	-0.00960858	1.07386e-05	0.0913544	17	43484399	ARHGAP27	TSS1500	shore
cg03934443	-0.0209973	1.21819e-05	0.0998944	10	134639821	TTC40	IGR	open sea
cg10364374	-0.0239802	1.24258e-05	0.0999723	4	125857940	ANKRD50	IGR	open sea
cg17939585	-0.0118706	1.31203e-05	0.103605	22	50747040	PLXNB2	TSS1500	shore
cg11840968	-0.00711843	1.35786e-05	0.105162	5	176167283	HK3	IGR	shelf
cg01491219	-0.00388532	1.38107e-05	0.105162	1	220863513	C1orf115	TSS200	island
cg24389239	-0.00811401	1.48078e-05	0.10929	17	6365559	PITPNM3	Body	open sea
cg10336671	-0.00849436	1.48844e-05	0.10929	7	31008806	GHRHR	Body	open sea
cg20680802	-0.0196055	1.51218e-05	0.10929	1	226299139	ACBD3	IGR	shore
cg24860092	-0.0207946	1.55688e-05	0.110645	19	36195363	ZBTB32	IGR	island
cg26385283	-0.011328	1.60103e-05	0.110834	18	61616718	HMSD	5'UTR	open sea
cg27170015	-0.0152349	1.61152e-05	0.110834	16	23689753	PLK1	TSS1500	shore
cg27502072	-0.00379824	1.6502e-05	0.111463	19	747136	PALM	3'UTR	island
cg13519536	-0.00211418	1.72565e-05	0.111463	20	32400240	CHMP4B	Body	shore
cg26789064	-0.0146932	1.74461e-05	0.111463	4	4866130	MSX1	IGR	shore
cg00216180	-0.00629317	1.77561e-05	0.111463	13	114778713	RASA3	Body	island
cg14335816	-0.0103601	1.80914e-05	0.111463	17	1069505	ABR	Body	open sea
cg11702085	-0.00545359	1.82673e-05	0.111463	6	28956804	ZNF311	IGR	shore
cg06867482	-0.0355974	1.78929e-05	0.111463	16	88821905	FAM38A	Body	shore
cg01248421	-0.00294565	1.96092e-05	0.113614	18	32924572	ZNF24	TSS200	island
cg02456552	-0.01169	1.82978e-05	0.111463	19	10426933	FDX1L	TSS1500	shore
cg11442381	-0.00694332	1.91011e-05	0.113124	3	52312806	WDR82	TSS200	island
cg12296550	-0.061262	1.87881e-05	0.112838	6	32728862	HLA-DQB2	Body	shore
cg19018709	-0.0103442	1.98559e-05	0.113614	10	104211388	C10orf95	TSS200	shore
cg08863459	-0.00292759	2.0318e-05	0.113614	2	72372965	CYP26B1	Body	island
cg06427759	-0.00869715	2.02066e-05	0.113614	5	115419633	COMMD10	TSS1500	shore
cg05227055	-0.0115666	2.0516e-05	0.113614	16	89105031	ACSF3	IGR	shelf
cg01812337	-0.00447394	2.29124e-05	0.116724	16	58059149	MMP15	TSS200	shore
cg09915099	-0.00737463	2.22192e-05	0.116724	8	41435301	AGPAT6	TSS1500	shore
cg08969922	-0.00595928	2.2244e-05	0.116724	8	145642114	SLC39A4	1stExon	island
cg15934674	-0.00218508	2.34047e-05	0.116724	1	150266645	MRPS21	5'UTR	island
cg09063835	-0.023097	2.28404e-05	0.116724	20	58181392	PHACTR3	Body	shore
cg08758887	0.0165324	2.3662e-05	0.116724	4	154373479	KIAA0922	IGR	open sea
cg15769475	-0.00157424	2.37392e-05	0.116724	17	3960566	ZZEF1	Body	open sea
cg00822451	-0.00474883	2.39398e-05	0.116724	14	24868585	NYNRIN	Body	island
cg22804528	-0.00879017	2.39625e-05	0.116724	3	124780157	MIR5092	IGR	open sea
cg23973000	-0.0078661	2.39126e-05	0.116724	5	112770527	TSSK1B	1stExon	open sea
cg19441908	-0.0039768	2.4231e-05	0.116724	8	41529140	ANK1	Body	open sea
cg13080927	-0.00976837	2.43623e-05	0.116724	7	150905130	ABCF2	3'UTR	shelf
cg14288848	-0.0224454	2.49496e-05	0.116787	6	33282873	ZBTB22	Body	island
cg08903780	-0.0154353	2.4964e-05	0.116787	6	100048755	PRDM13	IGR	shelf
cg16261823	0.00334711	2.51971e-05	0.116787	20	23471969	CST8	1stExon	open sea
cg12629254	-0.00842386	2.59997e-05	0.119211	15	25484940	SNORD115-38	TSS200	open sea
cg24491618	-0.00918898	2.68238e-05	0.121681	7	150649807	KCNH2	Body	island
cg06122697	-0.00824446	2.76161e-05	0.123956	2	72363781	CYP26B1	Body	open sea
cg17271471	-0.00631621	2.88783e-05	0.127138	4	146859846	ZNF827	TSS1500	shore
cg14371123	-0.00465282	2.89211e-05	0.127138	9	71319356	PIP5K1B	TSS1500	shore
cg27023010	-0.00424178	2.92891e-05	0.127308	7	101840748	CUX1	Body	shore
cg11275526	0.00879397	3.06886e-05	0.127308	4	190438459	HSP90AA4P	IGR	open sea
cg15639910	-0.00385503	3.01e-05	0.127308	11	1536927	HCCA2	Body	island
cg25512657	-0.00468502	3.04079e-05	0.127308	1	204121439	ETNK2	TSS200	shore
cg06315390	-0.00852866	3.12712e-05	0.127308	22	45704914	FAM118A	TSS1500	shore
cg02983090	-0.0189606	3.21962e-05	0.127308	16	27437892	IL21R	TSS1500	open sea
cg13344344	-0.0157396	3.17725e-05	0.127308	19	12958803	MAST1	Body	island
cg23892690	-0.00858764	3.2034e-05	0.127308	2	201675739	BZW1	TSS1500	shore
cg24440625	-0.00616582	3.25568e-05	0.127308	10	126810216	CTBP2	5'UTR	open sea
cg08738280	-0.00789531	3.23866e-05	0.127308	1	168197198	SFT2D2	Body	shore
cg12649238	-0.017391	3.33253e-05	0.127308	6	36669758	RAB44	IGR	open sea
cg04907218	-0.00717858	3.37326e-05	0.127308	12	132826672	GALNT9	Body	shore
cg21808837	-0.00242385	3.34719e-05	0.127308	5	176778472	LMAN2	1stExon	shore
cg05157371	-0.00448644	3.4015e-05	0.127308	6	29588894	GABBR1	Body	open sea
cg02344993	-0.00275748	3.43407e-05	0.127308	17	57696989	CLTC	TSS200	island
cg04661834	-0.00541094	3.40753e-05	0.127308	16	2757657	KCTD5	3'UTR	island
cg23259527	-0.00907191	3.47718e-05	0.127308	1	9868377	CLSTN1	Body	open sea
cg18359321	-0.00167151	3.64019e-05	0.127308	2	240058950	HDAC4	Body	shelf
cg14048686	-0.0036334	3.57692e-05	0.127308	9	138304510	PPP1R26-AS1	IGR	island
cg08169020	-0.014831	3.5804e-05	0.127308	14	69256888	ZFP36L1	Body	island
cg11947493	0.0032327	3.58425e-05	0.127308	8	23021515	TNFRSF10D	1stExon	island
cg02533419	-0.00295152	3.60331e-05	0.127308	1	59249324	JUN	5'UTR	island
cg06012872	-0.0307355	3.64415e-05	0.127308	10	45374841	TMEM72-AS1	IGR	open sea
cg03685556	-0.00934339	3.67279e-05	0.127308	12	133146337	FBRSL1	Body	shore
cg02539402	-0.0108073	3.71821e-05	0.127308	22	43061182	CYB5R3	IGR	shelf
cg12075901	-0.00600218	3.77954e-05	0.127308	15	91423415	FURIN	Body	island
cg24469152	-0.00281459	3.83497e-05	0.127308	20	62378611	ZBTB46	Body	island
cg21431338	-0.00508828	3.8964e-05	0.127308	20	61427688	C20orf20	TSS200	island
cg10164393	-0.0135797	3.88967e-05	0.127308	6	119032202	LOC100287632	IGR	open sea
cg01217071	-0.021279	3.90917e-05	0.127308	2	201450323	AOX1	TSS1500	shore
cg00572089	-0.0163288	3.93593e-05	0.127308	12	33750494	SYT10	IGR	open sea
cg01264106	-0.0127015	3.92962e-05	0.127308	22	38071602	LGALS1	TSS200	shore
cg03278866	-0.00147187	4.00357e-05	0.127308	19	805238	PTBP1	Body	island
cg21938521	-0.00630157	3.94797e-05	0.127308	13	52006267	INTS6	Body	open sea
cg17545141	-0.0414486	4.00181e-05	0.127308	7	1983984	MAD1L1	Body	open sea
cg20680460	-0.00270749	4.09847e-05	0.127308	1	167905759	BRP44	TSS1500	island
cg14560006	-0.00830734	4.17561e-05	0.127308	9	140171342	C9orf167	TSS1500	shore
cg25236416	-0.00623105	4.1588e-05	0.127308	2	239987560	HDAC4	Body	shore
cg16290275	-0.0145307	4.1989e-05	0.127308	1	208042910	CD34	IGR	shore
cg07273051	-0.0140958	4.21508e-05	0.127308	5	3428639	LINC01019	IGR	open sea
cg23937381	-0.00863556	4.25328e-05	0.127308	12	131588695	GPR133	Body	open sea
cg22287800	-0.0105101	4.22012e-05	0.127308	7	8634300	NXPH1	Body	open sea
cg09950716	-0.00184838	4.32498e-05	0.127308	8	124408885	ATAD2	TSS200	island
cg11893127	-0.020756	4.30725e-05	0.127308	12	131057342	RIMBP2	IGR	open sea
cg23042404	-0.00748693	4.25472e-05	0.127308	1	54794365	SSBP3	Body	open sea
cg12573482	-0.0106	4.32906e-05	0.127308	20	57427030	GNAS	TSS1500	island
cg14102807	-0.00966831	4.32148e-05	0.127308	16	28943677	CD19	Body	open sea
cg15828558	-0.00374709	4.31667e-05	0.127308	21	34864352	DNAJC28	TSS1500	shore
cg15741124	-0.00789204	4.43044e-05	0.127467	17	4060650	CYB5D2	3'UTR	open sea
cg01084685	-0.00255161	4.44786e-05	0.127467	14	20923741	OSGEP	TSS1500	island
cg23849483	-0.0138534	4.4596e-05	0.127467	19	15224544	SYDE1	Body	island
cg02940003	-0.0150946	4.47209e-05	0.127467	3	186174294	RP11-48F14.1	IGR	open sea
cg18264932	-0.0203928	4.58794e-05	0.128708	7	120414717	TSPAN12	IGR	open sea
cg08946332	-0.00956655	4.48393e-05	0.127467	17	6899888	ALOX12	Body	island
cg08837192	-0.00858705	4.52126e-05	0.127677	11	23752360	LUZP2	IGR	island
cg04813911	-0.00961199	4.67379e-05	0.128924	15	65503889	CILP	TSS200	open sea
cg00784882	-0.0143087	4.67694e-05	0.128924	19	54713372	LILRB3	IGR	shore
cg08739828	-0.0219358	4.75972e-05	0.128924	18	33768144	MOCOS	Body	island
cg19398115	-0.00449536	4.83751e-05	0.128924	10	90750169	FAS	TSS200	shore
cg16796151	-0.00231468	4.80067e-05	0.128924	7	157447244	PTPRN2	Body	shore
cg13051728	-0.00281214	4.82106e-05	0.128924	14	68086375	ARG2	TSS1500	island
cg11217567	-0.00160274	5.04295e-05	0.128924	6	7390340	CAGE1	TSS1500	shore
cg07316313	-0.00929591	4.94945e-05	0.128924	22	30639730	LIF	Body	island
cg07578410	-0.00735252	4.9812e-05	0.128924	5	171710114	UBTD2	Body	shore
cg21117210	-0.00365461	5.10472e-05	0.128924	11	31849194	DKFZp686K1684	IGR	shore
cg03537779	-0.00317557	5.0612e-05	0.128924	19	34850072	GPI	IGR	island
cg03599338	-0.00924153	5.10973e-05	0.128924	22	24577315	SUSD2	TSS200	open sea
cg17055704	-0.0191891	5.0927e-05	0.128924	6	33282879	ZBTB22	Body	island
cg26544932	-0.0183489	5.08646e-05	0.128924	18	77134537	ATP9B	Body	island
cg14706162	-0.013419	5.15382e-05	0.128924	4	1496411	CRIPAK	IGR	shore
cg15921518	-0.00415394	5.14551e-05	0.128924	5	180664022	GNB2L1	Body	shelf
cg02501418	-0.0134608	5.22774e-05	0.128924	7	130130740	MESTIT1	Body	island
cg01636910	-0.0134217	5.2348e-05	0.128924	1	85740751	BCL10	Body	shore
cg07675687	-0.00372044	5.30043e-05	0.128924	22	38469975	PICK1	Body	shore
cg01016459	-0.00520676	5.26767e-05	0.128924	16	53468960	RBL2	Body	island
cg23047671	-0.0117816	5.34513e-05	0.128924	5	3393872	LINC01019	IGR	open sea
cg25384157	-0.0106404	5.53918e-05	0.128924	9	140499132	ARRDC1	TSS1500	shore
cg06201672	-0.00984924	5.38659e-05	0.128924	1	228610437	HIST3H3	IGR	shelf
cg07428697	0.00349535	5.43431e-05	0.128924	7	106301118	FLJ36031	1stExon	island
cg03394405	-0.00327037	5.47116e-05	0.128924	8	8652347	MFHAS1	Body	open sea
cg05824218	-0.00958249	5.53619e-05	0.128924	17	38499096	RARA	1stExon	shore
cg17484877	-0.00901194	5.56645e-05	0.128924	7	157779835	PTPRN2	Body	open sea
cg26953232	-0.0222478	5.48445e-05	0.128924	6	32942494	BRD2	Body	shore
cg02410241	-0.00603468	5.59682e-05	0.128924	15	68914532	CORO2B	Body	open sea
cg27167601	-0.00587314	5.76269e-05	0.128924	15	61521923	RORA	TSS1500	shore
cg21463799	-0.00940923	5.57269e-05	0.128924	19	1630888	TCF3	Body	island
cg15519670	-0.00855716	5.61686e-05	0.128924	1	27874574	AHDC1	Body	island
cg07656751	-0.00209442	5.75904e-05	0.128924	16	77233249	SYCE1L	TSS200	open sea
cg18944383	-0.0175017	5.67056e-05	0.128924	4	111397179	ENPEP	TSS200	shore
cg07054804	-0.0113505	5.59609e-05	0.128924	11	10621492	MRVI1	Body	open sea
cg17799601	-0.00755158	5.79799e-05	0.128924	1	27285663	C1orf172	5'UTR	shore
cg09315586	-0.0160112	5.73281e-05	0.128924	13	104168550	MIR548AS	IGR	open sea
cg03747456	-0.0143411	5.7166e-05	0.128924	12	52586127	KRT80	TSS1500	open sea
cg27503920	-0.00837022	5.72916e-05	0.128924	2	426104	FAM150B	IGR	shore
cg23341085	-0.00569842	5.80504e-05	0.128924	2	149063092	ORC4	IGR	open sea
cg04176122	-0.00989212	5.8799e-05	0.129521	11	118779835	BCL9L	Body	shore
cg00686694	-0.00760332	5.99666e-05	0.129521	4	2793774	SH3BP2	TSS1500	shore
cg01753375	-0.0106368	6.01418e-05	0.129521	2	74607600	DCTN1	TSS200	open sea
cg15364504	-0.0102405	6.00025e-05	0.129521	14	69416134	ACTN1	Body	open sea
cg08754088	-0.0105045	5.90391e-05	0.129521	8	35501934	UNC5D	Body	open sea
cg10551804	-0.00707579	5.96438e-05	0.129521	3	50325094	C3orf45	3'UTR	open sea
cg00704626	-0.00419289	6.17712e-05	0.129854	19	21933450	LOC641367	TSS200	island
cg04284956	-0.0088636	6.16856e-05	0.129854	4	1895190	WHSC1	5'UTR	open sea
cg15643428	-0.00165276	6.18545e-05	0.129854	18	77171872	NFATC1	Body	island
cg17526175	-0.018151	6.21234e-05	0.129854	19	33624542	WDR88	Body	shore
cg23194182	-0.00242325	6.19656e-05	0.129854	12	62860351	MON2	TSS1500	shore
cg27350716	-0.00307302	6.20487e-05	0.129854	6	30071028	TRIM31	3'UTR	shore
cg18861119	-0.0159067	6.64521e-05	0.131767	1	15109480	KIAA1026	Body	open sea
cg06773813	-0.00782538	6.54955e-05	0.131767	1	41339683	CITED4	IGR	open sea
cg08107308	-0.00642986	6.53674e-05	0.131767	2	240234604	HDAC4	Body	open sea
cg06144905	-0.0118714	6.60172e-05	0.131767	17	27369780	PIPOX	TSS200	open sea
cg19106489	-0.0163526	6.46493e-05	0.131767	5	72649639	FOXD1	IGR	open sea
cg02979487	-0.00973167	6.5245e-05	0.131767	4	88014081	AFF1	Body	open sea
cg16568472	-0.00358029	6.56225e-05	0.131767	20	3190600	ITPA	Body	shore
cg08998189	-0.0110037	6.49209e-05	0.131767	11	58477379	GLYAT	Body	open sea
cg01837574	-0.0183395	6.68943e-05	0.131767	17	7836610	TRAPPC1	TSS1500	shore
cg24912842	-0.00427036	6.7227e-05	0.131767	10	103880264	LDB1	TSS200	island
cg04120546	-0.00454398	6.5759e-05	0.131767	8	125740895	MTSS1	TSS200	island
cg24724618	-0.00702548	6.82572e-05	0.131767	1	17538512	PADI1	Body	open sea
cg13541588	-0.0202485	6.68357e-05	0.131767	17	21903945	FLJ36000	TSS200	open sea
cg19648552	-0.0121992	6.80621e-05	0.131767	19	56200391	EPN1	Body	shelf
cg07636338	-0.00777546	6.83287e-05	0.131767	19	46214108	FBXO46	3'UTR	shore
cg16246169	-0.0163946	6.89096e-05	0.131767	3	181412965	SOX2OT	Body	shore
cg26828592	-0.00548001	6.87956e-05	0.131767	6	22471372	HDGFL1	IGR	open sea
cg09383389	-0.00938675	6.87732e-05	0.131767	3	169754436	GPR160	TSS1500	shore
cg19764418	-0.0173846	6.83656e-05	0.131767	1	237205098	RYR2	TSS1500	shore
cg13502395	-0.0147595	7.04335e-05	0.131871	1	15240629	KIAA1026	Body	open sea
cg06900861	-0.00256854	7.1129e-05	0.131871	8	86019187	LRRCC1	TSS200	shore
cg00306523	-0.0107476	6.99455e-05	0.131871	8	94257369	LINC00535	IGR	open sea
cg17092349	-0.0257124	7.08925e-05	0.131871	3	49058272	DALRD3	5'UTR	shore
cg16106293	-0.00265313	7.10315e-05	0.131871	17	80898735	TBCD	Body	shore
cg14960373	-0.00957665	6.99231e-05	0.131871	21	47530705	COL6A2	5'UTR	shore
cg25380755	-0.00594194	7.10654e-05	0.131871	11	68170978	LRP5	Body	open sea
cg12362077	-0.0116069	7.27058e-05	0.133059	20	2081907	STK35	TSS1500	shore
cg03774803	-0.00832724	7.22653e-05	0.132823	2	198650880	BOLL	1stExon	island
cg04872610	-0.0114537	7.19929e-05	0.132823	1	114448489	AP4B1	TSS1500	shore
cg14671809	-0.00984806	7.41695e-05	0.135157	3	55558213	ERC2	3'UTR	open sea
cg08205110	-0.00343257	7.49505e-05	0.135999	22	43506474	BIK	TSS1500	shore
cg06378617	-0.00638207	7.58665e-05	0.137005	17	39095141	KRT23	TSS1500	open sea
cg17307348	-0.00247839	7.85985e-05	0.13909	6	37225949	TMEM217	TSS1500	shore
cg11967111	-0.00757285	7.61471e-05	0.137005	4	24105842	PPARGC1A	IGR	open sea
cg15377283	-0.00902808	7.80077e-05	0.13909	8	55371369	SOX17	Body	island
cg27308754	-0.0140081	7.88661e-05	0.13909	6	123318999	CLVS2	Body	shore
cg04068341	-0.00443651	7.82367e-05	0.13909	10	134821734	LINC01168	IGR	island
cg27328408	-0.00976665	7.92998e-05	0.13909	15	75615005	COMMD4	IGR	open sea
cg03507113	-0.00414635	7.95896e-05	0.13909	13	100622790	ZIC5	1stExon	island
cg13148544	-0.00950166	8.0613e-05	0.139476	20	30196119	MIR3193	IGR	island
cg03142002	-0.00799169	7.94876e-05	0.13909	16	85476529	MIR5093	IGR	open sea
cg03122602	-0.00162397	8.15022e-05	0.139476	16	89799836	ZNF276	Body	open sea
cg10372813	-0.00116995	8.23767e-05	0.139476	20	34359876	PHF20	TSS200	island
cg10822116	-0.00730582	8.25996e-05	0.139476	9	35733370	CREB3	Body	shore
cg01580934	-0.00861397	8.27798e-05	0.139476	7	104909815	SRPK2	TSS1500	open sea
cg01678292	-0.0117188	8.25787e-05	0.139476	8	41522873	ANK1	TSS200	open sea
cg25676335	-0.0108359	8.24049e-05	0.139476	13	48894214	RB1	Body	shore
cg00883123	0.0223074	8.41438e-05	0.139476	4	154373513	KIAA0922	IGR	open sea
cg00175150	-0.00832474	8.32351e-05	0.139476	1	150486261	ECM1	3'UTR	shore
cg17479956	-0.0101351	8.37786e-05	0.139476	11	44115929	EXT2	TSS1500	shore
cg14524334	-0.00859838	8.2469e-05	0.139476	10	135062102	MIR202	TSS1500	open sea
cg20932692	-0.00118345	8.51283e-05	0.139476	14	23398423	PRMT5	1stExon	island
cg08449164	-0.0125456	8.40338e-05	0.139476	2	54784402	SPTBN1	TSS1500	shore
cg02705573	-0.01223	8.59538e-05	0.139476	12	56728493	PAN2	TSS1500	shore
cg07275218	-0.0128966	8.63522e-05	0.139476	6	32942714	BRD2	Body	shore
cg04682977	-0.00940089	8.48586e-05	0.139476	7	1062711	C7orf50	Body	island
cg23206115	-0.0122293	8.54439e-05	0.139476	6	158066900	ZDHHC14	Body	open sea
cg20793665	-0.00997214	8.6292e-05	0.139476	2	232549224	MIR1244-3	IGR	shelf
cg26039283	-0.00369014	8.54039e-05	0.139476	11	108338403	C11orf65	TSS200	open sea
cg09431318	-0.00991821	8.59834e-05	0.139476	11	1652082	HCCA2	Body	open sea
cg15949044	-0.00513198	8.70138e-05	0.140014	5	140864549	PCDHGA4	Body	island
cg18193148	-0.00764361	8.88517e-05	0.141301	3	71686895	EIF4E3	IGR	open sea
cg05721478	-0.002733	8.89342e-05	0.141301	13	39611454	C13orf23	1stExon	shore
cg27038101	-0.00740262	8.94681e-05	0.141301	16	67965804	CTRL	TSS200	shelf
cg08867249	-0.00549623	8.98017e-05	0.141301	12	9067433	PHC1	5'UTR	island
cg01081561	-0.00433841	8.91321e-05	0.141301	2	113402615	SLC20A1	TSS1500	shore
cg01978144	-0.00337098	8.94732e-05	0.141301	12	42720088	PPHLN1	5'UTR	island
cg23923495	-0.00493155	9.15515e-05	0.141959	1	215741843	KCTD3	Body	shore
cg00043076	-0.00409331	9.11228e-05	0.141959	4	8443777	ACOX3	TSS1500	shore
cg26886978	-0.00303755	9.34141e-05	0.144322	1	20126779	TMCO4	TSS1500	island
cg09229492	-0.01399	9.51123e-05	0.144524	16	50626578	NKD1	Body	open sea
cg14783184	-0.0100236	9.13777e-05	0.141959	6	33325772	KIFC1	IGR	open sea
cg26214747	-0.00536319	9.43274e-05	0.144524	5	111497064	NCRNA00219	Body	shore
cg03253489	-0.0108028	9.15203e-05	0.141959	10	2818067	PFKP	IGR	shelf
cg14510926	-0.00962467	9.47708e-05	0.144524	2	174877357	OLA1	IGR	shore
cg04272820	-0.0144167	9.56442e-05	0.144524	17	38228538	THRA	5'UTR	open sea
cg26525950	-0.00290444	9.7417e-05	0.144524	19	36706261	ZNF565	TSS1500	island
cg11839334	-0.00161269	9.82899e-05	0.144524	14	21152763	RNASE4	1stExon	shore
cg09068169	-0.00675332	9.77043e-05	0.144524	17	952071	ABR	Body	island
cg00380860	-0.00983385	9.67884e-05	0.144524	3	28616404	LINC00693	IGR	shore
cg03239202	-0.00221046	9.76838e-05	0.144524	2	68694299	FBXO48	5'UTR	island
cg14561444	-0.00650858	9.74806e-05	0.144524	9	111625762	ACTL7A	1stExon	open sea
cg15765129	-0.00208358	9.68144e-05	0.144524	19	50376454	AKT1S1	Body	island
cg00923873	-0.00708057	9.82783e-05	0.144524	20	3650247	ADAM33	Body	shelf
cg06240854	-0.0136167	9.77555e-05	0.144524	2	99771011	LIPT1	TSS1500	shore
cg18568748	-0.00794189	9.6919e-05	0.144524	11	134023443	NCAPD3	Body	open sea
cg19858413	-0.0123139	9.97862e-05	0.14502	10	134267018	C10orf91	IGR	shore

## Sheet: S5_All_3G
Supplementary Table S5. CpGs with P-value < 0.0001 in the analysis of the associations between DNA methylation and tertile BPA levels among all newborns.
	logFC	P	adj.P.Val	CHR	MAPINFO	gene	feature	cgi
cg22854434	-0.000871021	1.92377e-06	0.376578	17	38257081	NR1D1	TSS200	island
cg23279887	-0.000839722	2.46769e-06	0.376578	19	19249481	TMEM161A	TSS1500	shore
cg07356905	0.0134641	2.64939e-06	0.376578	5	180286037	ZFP62	5'UTR	shore
cg25683570	0.00456507	3.707e-06	0.395178	1	203051472	MYOG	IGR	open sea
cg19149898	-0.00108969	5.06831e-06	0.432239	6	116421874	NT5DC1	TSS200	island
cg25857471	0.0060271	1.50161e-05	0.974061	6	30910113	DPCR1	Body	open sea
cg11532800	-0.00162159	1.68692e-05	0.974061	5	118788137	HSD17B4	TSS200	island
cg13911590	-0.000823557	2.12878e-05	0.974061	6	31795678	HSPA1B	1stExon	island
cg23151649	0.0130059	3.118e-05	0.974061	7	151393469	PRKAG2	Body	open sea
cg22297966	-0.0176636	3.18625e-05	0.974061	6	33422952	ZBTB9	Body	shore
cg03774803	-0.00459049	3.26634e-05	0.974061	2	198650880	BOLL	1stExon	island
cg08021273	-0.00105533	3.5256e-05	0.974061	7	5464807	MIR589	IGR	island
cg12073833	0.00919725	3.55564e-05	0.974061	7	1965232	MAD1L1	Body	shelf
cg27197643	0.00501646	3.66022e-05	0.974061	19	1014363	C19orf6	Body	island
cg10454246	-0.000750742	3.91e-05	0.974061	4	41883890	TMEM33	IGR	island
cg25188141	0.00691642	4.01484e-05	0.974061	2	128633711	AMMECR1L	5'UTR	open sea
cg16512069	-0.000950977	4.08925e-05	0.974061	2	33824427	FAM98A	TSS200	island
cg09397293	-0.00237837	4.2612e-05	0.974061	16	2055033	ZNF598	Body	shore
cg01925156	-0.00502181	4.45423e-05	0.974061	2	239933280	MIR4269	IGR	shelf
cg04505023	-0.00844707	5.33023e-05	0.974061	1	152956186	SPRR1A	TSS1500	open sea
cg20800606	-0.00323396	5.58822e-05	0.974061	10	131694675	EBF3	Body	island
cg18571112	0.003633	5.63193e-05	0.974061	3	52968878	SFMBT1	Body	open sea
cg12189880	0.00239057	5.91888e-05	0.974061	15	41166217	RHOV	1stExon	island
cg27473406	0.00769293	6.0544e-05	0.974061	17	63119899	RGS9	IGR	shore
cg22243996	-0.00601796	6.09871e-05	0.974061	6	26757644	GUSBP2	IGR	open sea
cg09820378	0.013588	6.54877e-05	0.974061	5	140207488	PCDHA2	Body	shore
cg10574377	-0.00132793	6.58115e-05	0.974061	1	18908098	PAX7	IGR	open sea
cg27109131	-0.000720368	6.99644e-05	0.974061	3	14165888	TMEM43	TSS1500	island
cg18782846	-0.00220759	7.17319e-05	0.974061	6	32941079	BRD2	Body	shore
cg11820931	-0.00699427	7.03539e-05	0.974061	10	70717302	DDX21	Body	shore
cg14967306	-0.00192593	7.45251e-05	0.974061	1	231377587	GNPAT	Body	shore
cg02963414	0.00496323	8.58828e-05	0.974061	14	20502658	OR4K13	1stExon	open sea
cg08710564	-0.00359139	8.75784e-05	0.974061	11	8829438	ST5	5'UTR	open sea
cg21745283	-0.0157727	8.90716e-05	0.974061	5	140602519	PCDHB14	TSS1500	shore
cg21503237	0.00229934	9.45973e-05	0.974061	4	6655391	MRFAP1	IGR	shelf
cg21234474	-0.00079862	9.34621e-05	0.974061	6	34204646	HMGA1	TSS200	island

## Sheet: S6_Male_3G
Supplementary Table S6. CpGs with P-value < 0.0001 in the analysis of the associations between DNA methylation and tertile BPA levels among male infants.
*male specific DMPs as shown in Table 2.
	logFC	P	adj.P.Val	CHR	MAPINFO	gene	feature	cgi
cg00223552	0.00559917	8.51345e-08	0.0183738	11	86617516	FZD4	IGR	island
cg08371224	0.0198253	2.7494e-07	0.0183738	5	170066539	KCNIP1	Body	open sea
cg03724799	0.00678084	3.16911e-07	0.0183738	1	213013952	C1orf227	5'UTR	open sea
cg20314918	0.01802	3.27178e-07	0.0183738	2	166151447	SCN2A	5'UTR	open sea
cg17922329*	0.00522321	3.77992e-07	0.0183738	19	35646039	FXYD5	5'UTR	island
cg25275331*	-0.00977805	3.83343e-07	0.0183738	1	40723935	ZMPSTE24	1stExon	island
cg23798387*	0.0323866	3.82032e-07	0.0183738	17	26972805	KIAA0100	TSS1500	shore
cg22996783	0.0136773	4.03092e-07	0.0183738	11	69213768	MYEOV	IGR	open sea
cg02612026	0.00234747	4.24961e-07	0.0183738	1	15850456	CASP9	Body	shore
cg15640734	0.00167463	4.47856e-07	0.0183738	5	494837	SLC9A3	Body	island
cg03470671*	0.00933685	4.73982e-07	0.0183738	11	45115584	PRDM11	1stExon	open sea
cg22674202*	0.013345	5.74784e-07	0.0203882	7	37531818	GPR141	IGR	open sea
cg12871376	0.00838722	6.53412e-07	0.0203882	6	41716240	PGC	TSS1500	open sea
cg01119278*	0.0455551	6.69387e-07	0.0203882	6	110721349	DDO	Body	island
cg10337322	0.0139798	7.37273e-07	0.0209589	10	104182490	FBXL15	Body	shore
cg23731742	0.011478	9.53228e-07	0.023913	1	879958	NOC2L	3'UTR	shore
cg08527179*	0.0089661	9.5335e-07	0.023913	2	85132050	TMSB10	TSS1500	island
cg04188764	0.00676444	1.10406e-06	0.0261548	6	31380491	MICA	Body	open sea
cg06126721*	0.0285584	1.21124e-06	0.0263068	17	1478065	SLC43A2	3'UTR	island
cg17833862*	0.00588925	1.23387e-06	0.0263068	7	73790277	CLIP2	Body	island
cg09890374	0.0154787	1.38169e-06	0.0269824	16	67928026	PSKH1	5'UTR	shore
cg08478053	0.00834136	1.48351e-06	0.0269824	16	88213036	BANP	IGR	open sea
cg11955845	0.00480765	1.60016e-06	0.0269824	22	36681311	MYH9	Body	open sea
cg10722444	0.0123151	1.71793e-06	0.0269824	13	112630569	SOX1	IGR	island
cg27659478	0.00405866	1.82253e-06	0.0269824	17	73891062	TRIM65	Body	shore
cg00115458	0.0331145	1.90667e-06	0.0269824	6	33141305	COL11A2	Body	open sea
cg10271061	0.0133804	1.8601e-06	0.0269824	6	31516015	ATP6V1G2	TSS1500	open sea
cg17094363	0.00258975	1.9636e-06	0.0269824	1	1065864	RP11-465B22.5	IGR	open sea
cg23445878	0.0105204	2.05227e-06	0.0269824	12	127545350	RP11-983C2.2	IGR	open sea
cg04627863*	0.0148633	2.02746e-06	0.0269824	2	234741670	HJURP	IGR	open sea
cg06911679	0.0103443	2.12744e-06	0.0269824	22	22877746	ZNF280A	IGR	open sea
cg27216358	0.00900336	2.15144e-06	0.0269824	10	51781642	FLJ31813	IGR	shelf
cg08045488	0.00434078	2.13174e-06	0.0269824	2	241076526	MYEOV2	TSS1500	shore
cg16940809	0.0110268	2.12735e-06	0.0269824	13	114059651	ADPRHL1	IGR	shelf
cg04269351	0.00566577	2.24496e-06	0.0273508	14	68142533	VTI1B	TSS1500	shore
cg12584450	0.00711015	2.43876e-06	0.0288867	19	1986191	BTBD2	3'UTR	island
cg19591623	0.00144404	2.60051e-06	0.0293556	19	311981	MIER2	Body	island
cg20371401	0.0108756	2.61604e-06	0.0293556	6	31895493	C2	1stExon	open sea
cg02920421*	0.0075377	2.73755e-06	0.0299314	1	32572534	KPNA6	TSS1500	shore
cg27379240	0.0138462	2.91183e-06	0.0299364	5	112042919	APC	TSS1500	shore
cg18702278	0.0128337	2.99774e-06	0.0299364	4	650632	PDE6B	Body	island
cg19687985	0.0145627	3.01882e-06	0.0299364	6	43478500	C6orf154	TSS200	island
cg03687707*	0.00352579	2.98877e-06	0.0299364	11	63745967	COX8A	IGR	shelf
cg02330394*	-0.00217178	3.11114e-06	0.0299488	6	10695063	C6orf52	TSS1500	island
cg01302853	0.0143167	3.24042e-06	0.0299488	7	2236170	MAD1L1	Body	open sea
cg24578075	-0.00499024	3.45806e-06	0.0299488	1	154193269	C1orf43	1stExon	island
cg11653410	0.00659629	3.5925e-06	0.0299488	1	168312003	MIR557	IGR	open sea
cg10825970	0.00427555	3.50635e-06	0.0299488	17	14114537	CDRT15	IGR	shelf
cg16790466	0.00803431	3.52421e-06	0.0299488	20	50414839	SALL4	Body	shelf
cg11914962	0.019755	3.52203e-06	0.0299488	7	97842268	BHLHA15	1stExon	shore
cg18007268	0.0130569	3.6489e-06	0.0299488	4	8074192	ABLIM2	Body	open sea
cg04802018	0.0104748	3.74071e-06	0.0299488	2	12728102	MIR3125	IGR	open sea
cg12313158	0.0163877	3.802e-06	0.0299488	6	33989813	GRM4	3'UTR	open sea
cg24107522	0.00922221	3.79995e-06	0.0299488	19	50221180	TSKS	IGR	shore
cg24458833	0.0140438	3.86289e-06	0.0299488	1	28286034	XKR8	TSS1500	island
cg17685115	0.00145437	4.07279e-06	0.0299891	5	1483868	LPCAT1	Body	island
cg06492706	0.0089047	4.10588e-06	0.0299891	13	69809293	LINC00550	IGR	open sea
cg20732160	0.0114984	4.14939e-06	0.0299891	3	48590040	PFKFB4	Body	shelf
cg14108327	0.00153662	4.11813e-06	0.0299891	4	890186	GAK	Body	shelf
cg20981000*	0.0192565	4.29199e-06	0.0305027	13	25791388	MTMR6	IGR	open sea
cg04864592	0.00976296	4.48051e-06	0.0311114	10	98141108	TLL2	Body	shelf
cg08170227	0.00924929	4.52659e-06	0.0311114	14	69422517	ACTN1	Body	open sea
cg19353578*	0.0122361	4.61947e-06	0.0311114	22	39634386	PDGFB	Body	shelf
cg24391279	0.02038	4.66948e-06	0.0311114	8	1708526	CLN8	IGR	shelf
cg20796298*	0.0144365	4.85783e-06	0.0313855	15	65687852	IGDCC4	Body	shore
cg15243721	0.00552931	4.84602e-06	0.0313855	2	42396143	EML4	TSS1500	shore
cg00206853	0.00126205	5.17559e-06	0.0320342	16	3647862	BTBD12	Body	open sea
cg19631648	0.00968654	5.35514e-06	0.0320342	19	33764284	CEBPA	IGR	shore
cg01629435	0.00489544	5.36754e-06	0.0320342	2	74153317	DGUOK	TSS1500	shore
cg20929545	0.0140236	5.35194e-06	0.0320342	11	118958046	HMBS	TSS1500	shelf
cg11288801	0.0191593	5.48812e-06	0.0320342	19	1406661	DAZAP1	TSS1500	shore
cg11027456	0.00847047	5.58841e-06	0.0320342	7	799693	HEATR2	Body	shelf
cg23656050	0.0108869	5.49459e-06	0.0320342	14	105616988	JAG2	Body	island
cg21202204	0.0249376	5.58199e-06	0.0320342	9	136398165	ADAMTSL2	5'UTR	shore
cg20930294	0.00123598	5.70949e-06	0.0320342	17	76455269	DNAH17	Body	island
cg12191232	0.0103993	5.69551e-06	0.0320342	17	72345492	KIF19	Body	shelf
cg00969680	0.00403428	5.98887e-06	0.0325996	1	113466087	AFARP1	Body	open sea
cg20173120	0.00933999	5.99475e-06	0.0325996	3	48660195	TMEM89	TSS1500	open sea
cg21418052	0.0154452	6.05663e-06	0.0325996	13	31773806	B3GALTL	TSS1500	shore
cg11476317	0.00506886	6.46643e-06	0.0325996	13	24476792	C1QTNF9B	IGR	shore
cg15839448	-0.00107143	6.48583e-06	0.0325996	8	41166530	SFRP1	1stExon	island
cg19735045	0.00394451	6.46279e-06	0.0325996	7	155011037	INSIG1	IGR	open sea
cg13636640*	0.0230514	6.41353e-06	0.0325996	20	31349939	DNMT3B	TSS1500	shore
cg04828158	0.00294871	6.44983e-06	0.0325996	5	31796687	MIR4279	IGR	open sea
cg20128772	0.00187167	6.57478e-06	0.0325996	2	27498295	DNAJC5G	5'UTR	open sea
cg10012530	0.00982225	6.56068e-06	0.0325996	2	129073706	HS6ST1	Body	shore
cg25454110	0.00558314	6.65664e-06	0.0326262	7	2329077	SNX8	Body	open sea
cg13613044	0.0159288	6.73753e-06	0.0326474	9	137122886	RNU6ATAC	IGR	open sea
cg19436415	0.00778188	6.86471e-06	0.0328899	10	132633001	MIR378C	IGR	open sea
cg21110711	0.0132195	7.27539e-06	0.0333583	7	1917587	MAD1L1	Body	shelf
cg26260386	0.00382603	7.06821e-06	0.0331206	4	140477698	SETD7	TSS200	island
cg04124909	0.0119179	7.06384e-06	0.0331206	1	182030818	ZNF648	5'UTR	open sea
cg26989927	0.00498284	7.17563e-06	0.0332585	17	34257435	RDM1	TSS200	shore
cg05555396	0.0105998	7.38238e-06	0.0334888	12	49621078	TUBA1C	IGR	open sea
cg05325182	0.0155449	7.50052e-06	0.0336665	19	13915751	ZSWIM4	Body	island
cg20566449	0.00775303	7.69406e-06	0.0341755	13	114826465	RASA3	Body	open sea
cg20062893	0.00573548	7.78486e-06	0.0342223	1	68628444	GPR177	Body	shore
cg25354716	0.0114765	8.0878e-06	0.0351528	3	33159475	CRTAP	Body	shelf
cg03159409	0.0156727	8.16141e-06	0.0351528	12	124779144	FAM101A	5'UTR	shore
cg26589930	0.00602701	8.26435e-06	0.0352403	10	134730571	LINC01168	IGR	shore
cg03039797	0.0105884	8.52362e-06	0.035986	14	72181575	SIPA1L1	Body	open sea
cg23192644	-0.00208363	8.8315e-06	0.0360523	19	1315876	EFNA2	IGR	island
cg00767000	0.00187425	9.02434e-06	0.0360523	16	87525307	ZCCHC14	1stExon	open sea
cg19455642	0.00831072	8.74423e-06	0.0360523	18	13501701	C18orf1	Body	shore
cg26741686	0.0235355	9.21571e-06	0.0360523	4	186318356	ANKRD37	Body	shore
cg23255964	0.00501219	8.86135e-06	0.0360523	5	138862353	TMEM173	TSS200	open sea
cg16802855	0.0119849	9.19816e-06	0.0360523	16	86371130	LOC732275	Body	open sea
cg02482096	0.00381737	9.10865e-06	0.0360523	4	3576489	LINC00955	IGR	open sea
cg00590152	0.0102546	9.14421e-06	0.0360523	17	74003831	EVPL	Body	island
cg13818708	0.00824483	9.34282e-06	0.0362173	6	30291314	HCG18	Body	shelf
cg05796704	0.0132548	9.48776e-06	0.0364478	1	11714218	FBXO44	TSS1500	island
cg05283453	0.0026809	9.62964e-06	0.0366625	17	79659241	HGS	Body	shelf
cg25749512	0.00940542	9.9208e-06	0.0374368	12	52301580	ACVRL1	5'UTR	island
cg21844472	0.00558855	1.03968e-05	0.0384548	3	160559936	PPM1L	Body	open sea
cg15429214	0.0173418	1.05513e-05	0.0384548	22	43166281	ARFGAP3	IGR	island
cg00142670	0.0182737	1.039e-05	0.0384548	6	43478496	C6orf154	TSS200	island
cg06200697	0.0116261	1.05358e-05	0.0384548	11	57528838	CTNND1	TSS1500	open sea
cg26868250	0.0198665	1.06448e-05	0.0384668	11	14612332	PSMA1	Body	open sea
cg16352276	0.0201888	1.08388e-05	0.0388387	11	14379711	RRAS2	Body	shore
cg00843278	0.00875612	1.1002e-05	0.0390948	22	22469842	VPREB1	IGR	island
cg19883293	0.00445415	1.18403e-05	0.0413588	14	101003876	BEGAIN	3'UTR	shore
cg00581154	0.0107299	1.17543e-05	0.0413588	1	3123695	PRDM16	Body	open sea
cg19852158	0.0120764	1.21742e-05	0.0413588	17	80976167	B3GNTL1	Body	island
cg00375146	0.00535445	1.2208e-05	0.0413588	11	1221812	MUC5B	IGR	island
cg24683255	0.00143346	1.22855e-05	0.0413588	1	204951031	NFASC	Body	island
cg19636302	0.0128941	1.25029e-05	0.0413588	19	46032854	OPA3	Body	island
cg00083206	0.0372387	1.25408e-05	0.0413588	6	110721305	DDO	Body	island
cg12385383	0.00395106	1.2706e-05	0.0413588	13	113951097	LAMP1	TSS1500	island
cg14558573	0.00778015	1.25658e-05	0.0413588	3	9811813	CAMK1	TSS200	shore
cg17422704	0.0033584	1.25708e-05	0.0413588	11	129234335	BARX2	IGR	island
cg15635302	0.00556863	1.2693e-05	0.0413588	2	240043224	HDAC4	Body	shelf
cg03446835	0.0105005	1.29417e-05	0.041807	11	116147720	BUD13	IGR	open sea
cg20620326*	0.0145151	1.34626e-05	0.0423857	6	28715664	LOC401242	IGR	open sea
cg22509384	0.00118449	1.34055e-05	0.0423857	17	48672455	CACNA1G	Body	open sea
cg23605991*	0.0139865	1.39161e-05	0.0423857	4	618114	PDE6B	TSS1500	shore
cg02025656	0.00187083	1.36087e-05	0.0423857	7	668612	PRKAR1B	Body	open sea
cg17467968	0.0122174	1.37783e-05	0.0423857	15	77711092	HMG20A	IGR	shore
cg19165344	0.0082194	1.37481e-05	0.0423857	22	29785355	AP1B1	TSS1500	shore
cg15811568	-0.023114	1.38424e-05	0.0423857	12	130904846	RIMBP2	Body	shelf
cg14253670*	0.0207852	1.37286e-05	0.0423857	8	24802149	NEFL	IGR	shelf
cg13126655	0.00488902	1.41766e-05	0.042571	19	5997434	RFX2	Body	island
cg10376306	0.0065311	1.4136e-05	0.042571	11	132588618	OPCML	Body	open sea
cg08478121	0.00106265	1.45773e-05	0.0430642	16	88545571	ZFPM1	Body	open sea
cg00507727*	-0.00140419	1.46004e-05	0.0430642	7	8302191	ICA1	TSS200	island
cg26337010	0.00169617	1.48114e-05	0.0430642	11	2176910	INS-IGF2	Body	island
cg11200797	0.0337934	1.4849e-05	0.0430642	1	1016470	C1orf159	IGR	shore
cg10636760	0.00619867	1.49468e-05	0.0430642	1	2904595	ACTRT2	IGR	open sea
cg07790342	0.00294668	1.49265e-05	0.0430642	6	166919277	RPS6KA2	Body	open sea
cg21372595*	-0.00895644	1.52465e-05	0.0436329	12	14136152	ATF7IP	IGR	shore
cg04580731	0.00328639	1.56456e-05	0.0438913	16	701833	WDR90	Body	island
cg06318624	0.0176551	1.55529e-05	0.0438913	2	174913188	OLA1	IGR	open sea
cg18391955	0.00201059	1.5621e-05	0.0438913	19	51303514	SNORD88A	TSS1500	shelf
cg19784903	0.00145999	1.61694e-05	0.0447434	17	45786737	TBKBP1	Body	island
cg06419268	0.0102825	1.61695e-05	0.0447434	1	206879950	MAPKAPK2	Body	open sea
cg04583813	0.00436195	1.62641e-05	0.0447434	10	560323	DIP2C	Body	open sea
cg08969217	0.00472923	1.67964e-05	0.0458566	16	1369367	UBE2I	Body	island
cg09066361	0.0194735	1.68838e-05	0.0458566	7	126890254	GRM8	5'UTR	shore
cg11398309	0.00299557	1.72937e-05	0.0466726	2	102226242	MAP4K4	IGR	open sea
cg09591867	0.00116898	1.79091e-05	0.0474327	17	79098558	AATK	Body	shore
cg15156367	0.00986513	1.75452e-05	0.0470535	1	92495004	EPHX4	TSS1500	shore
cg01465169	-0.00109523	1.82184e-05	0.0479542	17	27944849	CORO6	Body	island
cg01494611	0.00861013	1.77081e-05	0.0471934	2	112918222	FBLN7	Body	shore
cg02605672	0.00140189	1.84937e-05	0.0481585	17	80854741	TBCD	Body	shelf
cg24055178	0.0108642	1.85219e-05	0.0481585	10	134263487	C10orf91	IGR	shelf
cg19355190	0.00497598	1.87435e-05	0.0484393	10	64575798	EGR2	5'UTR	island
cg06412323	0.0049092	1.8989e-05	0.0487781	20	43108009	TTPAL	5'UTR	shelf
cg10053187	0.00297603	1.92481e-05	0.0489603	4	1366121	KIAA1530	Body	shore
cg13668419	0.00341507	1.97489e-05	0.0489603	10	3197757	PITRM1	Body	open sea
cg09807746	-0.00770091	1.95996e-05	0.0489603	1	2209140	SKI	Body	shelf
cg17489908	0.00916135	1.94591e-05	0.0489603	10	8101566	GATA3	Body	shore
cg19445642	0.0139778	1.95838e-05	0.0489603	19	8548794	HNRNPM	Body	shore
cg14903612	0.0216446	1.97241e-05	0.0489603	10	80811883	LOC283050	Body	open sea
cg19722888	0.00492967	1.98927e-05	0.0490318	12	125474998	DHX37	TSS1500	shore
cg00067274	0.0278603	2.01538e-05	0.0491076	4	155313256	DCHS2	TSS1500	open sea
cg01373024	0.00516064	2.00391e-05	0.0491076	7	45129110	NACAD	TSS1500	shore
cg19911801	0.0103245	2.03967e-05	0.0494172	1	2435632	PLCH2	Body	island
cg22144328	0.0128081	2.06446e-05	0.0497351	17	8296856	RNF222	5'UTR	shore
cg03867377	0.00598171	2.28931e-05	0.0504134	3	184289145	EPHB3	Body	shore
cg07130392*	0.00351789	2.08351e-05	0.0498779	16	89588927	SPG7	Body	island
cg13888471	0.00879879	2.11421e-05	0.0498982	7	101207836	MYL10	IGR	open sea
cg09242755	0.00230705	2.09378e-05	0.0498779	4	68334016	CENPC	IGR	open sea
cg19999567	0.0043432	2.11803e-05	0.0498982	1	1022900	C1orf159	Body	shore
cg24601522	0.0029631	2.20647e-05	0.0504134	4	3287376	RGS12	IGR	open sea
cg00050375*	0.00576703	2.22202e-05	0.0504134	6	43404828	ABCC10	Body	open sea
cg17043624	0.0149104	2.16993e-05	0.0504134	13	27957961	MTIF3	IGR	open sea
cg08587775	0.0307785	2.27745e-05	0.0504134	19	30363203	URI1	IGR	island
cg23710594	0.0198119	2.25047e-05	0.0504134	1	33841330	PHC2	TSS200	open sea
cg05515488	0.00329745	2.29811e-05	0.0504134	21	43160361	RIPK4	3'UTR	shore
cg24326142	0.00308693	2.26713e-05	0.0504134	1	110453144	CSF1	TSS200	island
cg23042775	0.0100394	2.31725e-05	0.0504134	11	2189630	TH	Body	shore
cg22332066	0.00714746	2.30343e-05	0.0504134	1	210501621	HHAT	TSS1500	shore
cg16979070	0.00386566	2.29885e-05	0.0504134	6	150463417	PPP1R14C	TSS1500	shore
cg01723761	0.0137373	2.27469e-05	0.0504134	13	101186107	A2LD1	TSS200	shore
cg14211350	0.0113698	2.30561e-05	0.0504134	7	157670094	PTPRN2	Body	island
cg10417218	0.011565	2.28428e-05	0.0504134	16	56677791	MT1DP	Body	shore
cg22870373	0.0104763	2.29552e-05	0.0504134	7	1967665	MAD1L1	Body	island
cg01922485	0.00347571	2.36921e-05	0.0510106	1	942696	ISG15	IGR	open sea
cg25857471	0.010959	2.37067e-05	0.0510106	6	30910113	DPCR1	Body	open sea
cg22883353	0.0134735	2.44143e-05	0.0510106	19	10377615	ICAM1	IGR	shelf
cg09411874	0.0097306	2.40667e-05	0.0510106	12	121905955	KDM2B	Body	island
cg04509074	0.00156437	2.4487e-05	0.0510106	5	2754274	C5orf38	Body	island
cg01634758	0.00314271	2.4806e-05	0.0510106	19	2136136	AP3D1	Body	island
cg02231909	0.00685369	2.44392e-05	0.0510106	8	142236389	SLC45A4	Body	island
cg17885175	0.00218847	2.43277e-05	0.0510106	3	28944926	LINC00693	IGR	open sea
cg23814223	0.0176898	2.47092e-05	0.0510106	13	110802738	COL4A1	Body	open sea
cg24681598	0.00255648	2.49374e-05	0.0510106	2	233759522	NGEF	Body	open sea
cg04173992	0.0100903	2.53682e-05	0.0510106	5	149520651	PDGFRB	5'UTR	open sea
cg27273141	0.00444232	2.5237e-05	0.0510106	2	235701285	SH3BP4	IGR	open sea
cg25024717	0.00671056	2.55079e-05	0.0510106	12	54324583	HOXC13-AS	IGR	shelf
cg22727297	0.00595559	2.4875e-05	0.0510106	6	33272371	TAPBP	Body	open sea
cg19881032	0.00370113	2.51688e-05	0.0510106	22	38479332	SLC16A8	TSS200	shore
cg25203085	0.0054147	2.51343e-05	0.0510106	7	887678	UNC84A	Body	shore
cg07637188*	0.00760092	2.5511e-05	0.0510106	11	47346161	MADD	Body	open sea
cg02556634	0.0135716	2.57486e-05	0.0510106	4	6449000	PPP2R2C	Body	open sea
cg24478803	0.0140283	2.62786e-05	0.0510106	2	26786046	C2orf70	Body	island
cg08839129	0.00464813	2.69161e-05	0.0510106	16	28251729	SBK1	IGR	open sea
cg09144608	0.002645	2.63201e-05	0.0510106	1	2098929	PRKCZ	Body	open sea
cg27437413	0.00300098	2.63577e-05	0.0510106	16	15596215	C16orf45	1stExon	open sea
cg13291611	0.00881837	2.63345e-05	0.0510106	17	59472320	TBX2	IGR	shore
cg04236263	0.0104981	2.59381e-05	0.0510106	1	17305798	MFAP2	5'UTR	shore
cg23072559	0.0119084	2.62896e-05	0.0510106	19	55944231	SHISA7	3'UTR	shore
cg05484508	0.00217057	2.67859e-05	0.0510106	16	89589025	SPG7	Body	island
cg21248196	0.0226625	2.68023e-05	0.0510106	18	23714084	PSMA8	Body	shore
cg14696662	0.00134398	2.70774e-05	0.0510892	19	18965893	UPF1	Body	island
cg14375890	0.014052	2.68026e-05	0.0510106	6	13355672	GFOD1	IGR	open sea
cg10096929	0.0192509	2.67486e-05	0.0510106	1	156261403	TMEM79	Body	island
cg16741710	0.00439653	2.79159e-05	0.0518478	1	3569386	TP73	5'UTR	island
cg00443946	0.0142594	2.79658e-05	0.0518478	16	86370962	LOC732275	Body	open sea
cg22859727	0.0168354	2.81325e-05	0.0518492	14	86090320	FLRT2	3'UTR	open sea
cg00120998*	-0.00315659	2.78636e-05	0.0518478	16	67881473	CENPT	TSS200	island
cg25595641	0.00225137	2.79562e-05	0.0518478	18	77208991	NFATC1	Body	island
cg18396675	0.00719089	2.82098e-05	0.0518492	17	56605391	43347	Body	shelf
cg22564695	0.0072428	2.8332e-05	0.0518504	19	13080436	DAND5	1stExon	open sea
cg12647497	0.00897789	2.87765e-05	0.0524388	1	110210265	GSTM2	TSS1500	shore
cg05945726	0.0110122	2.90601e-05	0.0527302	7	5483538	MIR589	IGR	open sea
cg14559799	0.00148911	3.01872e-05	0.0535723	22	20760090	ZNF74	Body	island
cg10460168	0.0101949	2.99332e-05	0.0535723	5	112198022	SRP19	Body	shore
cg22247039	-0.000848027	3.01263e-05	0.0535723	17	18086863	ALKBH5	TSS200	island
cg16201957	0.0138053	3.08867e-05	0.0535723	4	140992311	MAML3	Body	open sea
cg06362966	0.00467993	3.02405e-05	0.0535723	8	49823433	SNAI2	IGR	island
cg11140838	0.00266533	3.04961e-05	0.0535723	17	80285269	SECTM1	5'UTR	open sea
cg08446824	0.00145707	3.133e-05	0.0535723	4	1720184	TMEM129	Body	shore
cg00152611	0.00821074	3.00744e-05	0.0535723	4	123300380	ADAD1	5'UTR	shore
cg26792576	0.00379799	3.16501e-05	0.053769	3	14941947	FGD5	Body	open sea
cg16253809	0.0119807	3.06369e-05	0.0535723	10	63661280	ARID5B	TSS200	shore
cg04260057	0.0122419	3.05802e-05	0.0535723	17	79788636	FAM195B	5'UTR	shore
cg14987564	0.00732058	3.1333e-05	0.0535723	14	60557946	C14orf135	TSS1500	shore
cg23657686	0.00929848	3.09186e-05	0.0535723	11	10565836	MRVI1-AS1	IGR	shelf
cg13689342	0.00536897	3.1166e-05	0.0535723	21	43722761	TFF3	IGR	shelf
cg18034295	0.0073869	3.10874e-05	0.0535723	22	42475135	C22orf32	TSS1500	shore
cg19025786	0.00246368	3.14087e-05	0.0535723	1	2206662	SKI	Body	open sea
cg20288129	0.00311651	3.24233e-05	0.0539595	3	122745632	SEMA5B	5'UTR	island
cg00583535	0.0133215	3.22079e-05	0.0539595	1	201159906	IGFN1	TSS200	open sea
cg05348366	0.00191143	3.26481e-05	0.0539595	1	19665184	CAPZB	IGR	island
cg20185617	0.0100918	3.26008e-05	0.0539595	1	1099651	MIR200B	IGR	island
cg09427311	0.00942213	3.20207e-05	0.0539595	9	129885730	ANGPTL2	TSS1500	open sea
cg18617808	0.0085908	3.25609e-05	0.0539595	7	5717675	RNF216	Body	open sea
cg26917697	0.00481713	3.35557e-05	0.0546815	16	1160677	C1QTNF8	IGR	open sea
cg09235562	0.039515	3.25517e-05	0.0539595	19	384251	C2CD4C	IGR	island
cg06110458	0.0171415	3.32743e-05	0.0545714	16	85256305	LINC00311	IGR	open sea
cg10670260	0.00106677	3.39825e-05	0.0546815	8	49382369	EFCAB1	IGR	open sea
cg20466196	0.00267968	3.31603e-05	0.0545714	6	112054576	FYN	5'UTR	open sea
cg23815312	0.00524325	3.39285e-05	0.0546815	10	49807993	ARHGAP22	Body	open sea
cg20861091	0.00381205	3.38311e-05	0.0546815	8	144881744	SCRIB	Body	shelf
cg17436134	0.0157511	3.3914e-05	0.0546815	1	119536288	WARS2	IGR	shore
cg04900931	0.00266633	3.5118e-05	0.0560852	7	6644352	C7orf26	Body	shelf
cg20490088	0.00879693	3.41678e-05	0.0547729	1	112054997	ADORA3	Body	shelf
cg00331027	0.00987399	3.54708e-05	0.0560993	5	80521615	RNU5E	Body	open sea
cg21115004*	0.00987429	3.65787e-05	0.0560993	1	67520352	SLC35D1	TSS1500	shore
cg15813011	0.017093	3.7e-05	0.0560993	12	131872163	RP11-638F5.1	IGR	open sea
cg08227583	0.0102984	3.56063e-05	0.0560993	11	2118566	IGF2	IGR	open sea
cg05581415	0.0111268	3.61242e-05	0.0560993	16	2286492	DNASE1L2	1stExon	shore
cg05216056	0.0132921	3.75394e-05	0.0560993	6	28887836	TRIM27	Body	shelf
cg04635277	0.00450282	3.70216e-05	0.0560993	10	114925750	TCF7L2	3'UTR	island
cg08741578	0.00319312	3.66457e-05	0.0560993	4	4250464	TMEM128	TSS1500	shore
cg13655341	0.00752753	3.72559e-05	0.0560993	17	79859826	NPB	TSS1500	island
cg07732593	0.00792657	3.70408e-05	0.0560993	3	122003350	CASR	Body	open sea
cg10626391	-0.00390194	3.72514e-05	0.0560993	17	883112	NXN	TSS200	island
cg26100931	0.00980901	3.73943e-05	0.0560993	3	96496135	EPHA6	IGR	shore
cg00849990	0.0125983	3.75034e-05	0.0560993	8	86090773	E2F5	Body	shore
cg07203886	0.00386992	3.71868e-05	0.0560993	16	72945431	ZFHX3	Body	open sea
cg09331206	0.0147019	3.6916e-05	0.0560993	16	30108321	YPEL3	TSS1500	shore
cg27036341	0.00174413	3.85225e-05	0.0560993	19	36024225	GAPDHS	TSS200	island
cg08737296	0.00424138	3.77832e-05	0.0560993	20	61808691	MIR124-3	TSS1500	island
cg02230017	-0.000900519	3.85474e-05	0.0560993	16	6069019	A2BP1	TSS200	island
cg07317802	0.00546977	3.74863e-05	0.0560993	2	12880542	TRIB2	Body	open sea
cg01365452	0.00202942	3.77765e-05	0.0560993	4	7043077	CCDC96	1stExon	shore
cg01265597	0.00372219	3.77399e-05	0.0560993	7	116164633	CAV1	TSS1500	shore
cg08494708	-0.0055539	3.80514e-05	0.0560993	6	108881870	FOXO3	TSS200	island
cg16803736	0.0105362	3.80233e-05	0.0560993	15	81452032	C15orf26	IGR	open sea
cg04384912	0.0102222	3.84996e-05	0.0560993	15	80325923	ZFAND6	IGR	open sea
cg04020590	0.0060163	3.85305e-05	0.0560993	13	113978800	GRTP1	3'UTR	shelf
cg18054172	-0.00627257	3.81162e-05	0.0560993	12	54424902	HOXC4	5'UTR	island
cg18972349	0.0078869	3.9236e-05	0.0567143	1	28195327	THEMIS2	IGR	shelf
cg25169679	0.0198889	3.91502e-05	0.0567143	11	69197217	MYEOV	IGR	open sea
cg18182038	0.0031227	4.04982e-05	0.0577557	1	32859921	BSDC1	Body	island
cg24893844	-0.000885031	4.02286e-05	0.0577557	6	32811694	PSMB8	Body	island
cg16016034	0.00448825	4.07742e-05	0.057763	1	205579533	ELK4	IGR	open sea
cg12343363	0.00741442	4.02702e-05	0.0577557	13	103346811	C13orf39	1stExon	open sea
cg12798259	0.0122	4.04429e-05	0.0577557	11	31823282	PAX6	Body	shore
cg15521572	0.00679029	4.07697e-05	0.057763	18	74802637	MBP	Body	shore
cg14035749	0.0115935	4.12649e-05	0.0582645	9	100504065	XPA	IGR	shore
cg08516817	0.0227552	4.19589e-05	0.0586617	3	113160623	WDR52	TSS1500	island
cg07981590	0.00247533	4.16498e-05	0.058585	6	4726088	CDYL	Body	open sea
cg14108380	0.00280086	4.17667e-05	0.058585	9	139299357	SDCCAG3	Body	shelf
cg10682957	0.00221338	4.24431e-05	0.0589521	11	117756485	TMPRSS13	IGR	open sea
cg16037200	0.00999628	4.22345e-05	0.058854	15	38670590	FAM98B	IGR	open sea
cg27517351	0.00292033	4.47962e-05	0.0607989	19	23941871	ZNF681	TSS200	shore
cg03663120	0.0205407	4.31315e-05	0.0595533	7	2284600	NUDT1	Body	shelf
cg02722672	0.0131368	4.34643e-05	0.0597863	4	2967106	GRK4	Body	shore
cg23235223	0.00669608	4.31553e-05	0.0595533	10	133637528	LINC01164	IGR	open sea
cg16181903	0.00756746	4.41504e-05	0.0605347	10	134828123	LINC01168	IGR	shore
cg22504140	0.00872011	4.92921e-05	0.0636294	1	176318588	PAPPA2	IGR	open sea
cg14021478	0.00792117	4.45255e-05	0.060659	6	33384537	CUTA	Body	shore
cg00475085	0.00597446	4.49134e-05	0.0607989	11	60674473	PRPF19	TSS1500	shore
cg06752054	-0.00133046	4.44614e-05	0.060659	21	42733747	MX2	TSS1500	open sea
cg20627754	0.0153817	4.60853e-05	0.0619917	2	232582394	MIR1244-3	IGR	open sea
cg13421038	0.00278008	4.62752e-05	0.0620514	12	132380696	ULK1	Body	island
cg18641463	0.00633885	4.546e-05	0.0613441	7	2144579	MAD1L1	Body	open sea
cg08554860	0.00968928	4.68498e-05	0.0624651	4	7512177	SORCS2	Body	island
cg04313552	0.0026323	4.68767e-05	0.0624651	1	11986714	KIAA2013	TSS1500	shore
cg26655076	0.00453766	4.73698e-05	0.0629256	2	236720373	AGAP1	Body	open sea
cg27328408	0.00899017	4.80692e-05	0.0631227	15	75615005	COMMD4	IGR	open sea
cg14195249	0.0168387	4.811e-05	0.0631227	10	13571710	PRPF18	IGR	shore
cg05030518	0.00330042	4.75463e-05	0.0629639	7	2151737	MAD1L1	Body	shelf
cg20285974	0.00178611	4.83625e-05	0.0632067	11	526362	HRAS	IGR	open sea
cg23338737	0.00215602	4.84708e-05	0.0632067	6	31636396	CSNK2B	Body	shelf
cg24507921	-0.000940302	4.99887e-05	0.0636294	10	116064472	AFAP1L2	Body	open sea
cg07511934	0.0122777	4.95046e-05	0.0636294	16	89386912	ANKRD11	5'UTR	open sea
cg01236961	0.022782	4.81103e-05	0.0631227	12	6289370	CD9	IGR	open sea
cg04143011	0.00171845	4.93449e-05	0.0636294	1	160639836	CD48	IGR	open sea
cg20915802	0.00402374	4.97575e-05	0.0636294	8	142161072	DENND3	Body	open sea
cg13974487	0.00552178	5.04786e-05	0.0640618	11	133231881	OPCML	Body	shore
cg06413196	0.00169339	4.97725e-05	0.0636294	7	640338	PRKAR1B	Body	shelf
cg08149459	0.00665192	4.893e-05	0.0636109	14	77304195	C14orf166B	Body	open sea
cg19902439	0.00208979	4.98423e-05	0.0636294	7	150974374	SMARCD3	TSS200	island
cg02681040	0.0049149	5.24687e-05	0.0646752	11	3240201	MRGPRG	TSS200	shore
cg07136905	0.00911073	5.09481e-05	0.0644249	1	169074608	ATP1B1	TSS1500	shore
cg08810582	0.0107744	5.12181e-05	0.0644249	12	69139650	SLC35E3	TSS1500	shore
cg25977313	0.010613	5.18064e-05	0.0645934	2	134844510	MIR3679	IGR	open sea
cg18953887	0.00542732	5.10833e-05	0.0644249	22	47606810	LINC00898	IGR	shore
cg22681934	0.00336218	5.16839e-05	0.0645934	19	19322563	NCAN	TSS1500	shore
cg02068318	0.00214076	5.16585e-05	0.0645934	2	234355785	DGKD	Body	open sea
cg10232893	0.019111	5.20942e-05	0.0646752	1	230961405	C1orf198	IGR	open sea
cg24408057	0.0206229	5.24991e-05	0.0646752	19	4277333	SHD	TSS1500	shore
cg15702838	0.00159554	5.26304e-05	0.0646752	19	11289211	KANK2	Body	island
cg06194738	0.00891953	5.25243e-05	0.0646752	6	32159607	GPSM3	Body	shelf
cg04029455	0.00686686	5.27982e-05	0.0646949	17	80745235	TBCD	Body	open sea
cg07955088	0.00197292	5.38928e-05	0.0654718	16	3073752	HCFC1R1	Body	island
cg15894467	0.0123767	5.38444e-05	0.0654718	1	46668347	C1orf190	TSS1500	shore
cg00852675	0.0021863	5.49015e-05	0.0661319	7	150105086	LOC728743	Body	island
cg00563847	-0.00466989	5.35797e-05	0.0654645	5	93530270	C5orf36	Body	open sea
cg24219985	0.00889594	5.45131e-05	0.0660372	12	57587422	MIR1228	TSS1500	open sea
cg20091689	0.0125553	5.63149e-05	0.0662972	2	97524862	ANKRD39	TSS1500	shore
cg26786253	0.00155989	5.60867e-05	0.0662972	17	3960466	ZZEF1	Body	open sea
cg20162240	0.00277643	5.59748e-05	0.0662972	10	129733373	PTPRE	5'UTR	open sea
cg18805870	0.00583438	5.59222e-05	0.0662972	3	23867300	UBE2E1	Body	open sea
cg04005843	0.0206939	5.47572e-05	0.0661319	5	1462820	LPCAT1	3'UTR	shore
cg14123750	0.0111475	5.55073e-05	0.0662972	13	114318492	GRK1	IGR	open sea
cg21896766	0.00566649	5.63933e-05	0.0662972	8	114444395	CSMD3	Body	shore
cg16688368	0.00228006	5.6438e-05	0.0662972	11	1037803	MUC6	TSS1500	shore
cg10474126	0.0047577	5.60671e-05	0.0662972	17	17701015	RAI1	Body	island
cg11752894	0.00801222	5.72307e-05	0.0664957	1	205196012	TMCC2	TSS1500	shore
cg25689539	0.00262046	5.68126e-05	0.0663692	7	149130015	ZNF777	Body	shore
cg12209214	-0.00121412	5.77096e-05	0.0666965	20	2083359	STK35	Body	island
cg21974506	0.0202009	5.8308e-05	0.0666965	6	33141291	COL11A2	Body	open sea
cg01268022	0.0145988	5.62331e-05	0.0662972	7	30065277	FKBP14	Body	shore
cg05624582	0.00652722	5.78325e-05	0.0666965	22	40042814	CACNA1I	Body	island
cg05017994	0.0138517	5.69289e-05	0.0663692	5	964562	LOC100506688	IGR	open sea
cg14592752	0.00289812	5.83362e-05	0.0666965	8	145902262	ZNF251	IGR	open sea
cg01676795	0.0114014	5.69662e-05	0.0663692	7	75586348	POR	Body	open sea
cg15096829	0.00256063	5.83934e-05	0.0666965	1	202092005	GPR37L1	TSS200	open sea
cg19907479	0.00695424	5.97385e-05	0.0672118	2	3063476	TSSC1	IGR	island
cg08083700	0.00566171	5.84985e-05	0.0666965	14	23844900	CMTM5	TSS1500	open sea
cg11902362	0.0041106	5.89229e-05	0.0669302	12	89749822	DUSP6	IGR	shore
cg07815521	0.0142426	5.79003e-05	0.0666965	19	40789857	MIR641	TSS1500	shore
cg22386757	0.00435525	5.90919e-05	0.0669302	4	8126646	ABLIM2	Body	open sea
cg20330521	0.00779268	5.94995e-05	0.06712	8	121217010	COL14A1	Body	open sea
cg04215256	0.00162737	6.03968e-05	0.0675957	5	43603146	NNT	TSS200	island
cg19923238	0.00550041	5.91743e-05	0.0669302	8	142232952	SLC45A4	Body	shore
cg19947611	0.01253	6.01692e-05	0.0675182	15	40674910	C15orf23	TSS200	shore
cg04403629	0.00878443	6.10396e-05	0.0679584	3	114867274	ZBTB20	TSS1500	shore
cg06829686	-0.00117465	6.20576e-05	0.0685548	1	47910843	FOXD2	IGR	island
cg19266014	0.0064134	6.10128e-05	0.0679584	7	2183958	MAD1L1	Body	shore
cg18124009	0.00121303	6.18277e-05	0.0685548	14	105917213	MTA1	Body	shore
cg17801256	-0.00570855	6.19713e-05	0.0685548	1	35734334	ZMYM4	TSS1500	island
cg14001871	0.00945719	6.28029e-05	0.0691989	13	113488290	ATP11A	Body	shore
cg05089968	0.00800973	6.36096e-05	0.0697218	6	166722773	PRR18	TSS1500	shore
cg07306685	0.00249118	6.42205e-05	0.0697218	17	35975187	DDX52	Body	open sea
cg07362800	0.00703606	6.40901e-05	0.0697218	5	56629471	GPBP1	IGR	open sea
cg26162813	0.0163148	6.45826e-05	0.0697218	2	48844984	GTF2A1L	1stExon	island
cg12612065	0.00393627	6.38367e-05	0.0697218	1	1023319	C1orf159	Body	island
cg07098752	0.0126014	6.41328e-05	0.0697218	10	120354870	PRLHR	5'UTR	island
cg17997279	0.0021838	6.58535e-05	0.0700243	20	52791472	CYP24A1	TSS1500	shore
cg27468976	0.00161371	6.55885e-05	0.0700243	16	89410322	ANKRD11	5'UTR	shore
cg17325476	-0.00699971	6.52374e-05	0.0700243	1	2201246	SKI	Body	open sea
cg26634121	0.0141565	6.42958e-05	0.0697218	16	88897219	GALNS	Body	shore
cg20980653	0.00983787	6.58567e-05	0.0700243	6	33143760	COL11A2	Body	open sea
cg00834858	0.00451854	6.45855e-05	0.0697218	15	40579351	PLCB2	IGR	shelf
cg08594681	0.0178906	6.61795e-05	0.0700243	8	27468684	CLU	1stExon	shelf
cg25120513	0.00901049	6.60046e-05	0.0700243	17	58215290	CA4	IGR	shore
cg13060154	0.00260779	6.60596e-05	0.0700243	9	124461998	DAB2IP	Body	island
cg14277606	0.00704534	6.54585e-05	0.0700243	10	75491470	BMS1P4	TSS1500	shore
cg26668828	0.0356442	7.07052e-05	0.0730014	6	292823	DUSP22	Body	island
cg03203274	0.0122254	6.64184e-05	0.0701031	6	43478457	C6orf154	TSS200	island
cg01423722	0.00718361	6.73399e-05	0.0707257	22	50658614	TUBGCP6	Body	shore
cg02793507	0.00428364	6.72024e-05	0.0707257	6	28478052	GPX6	Body	open sea
cg05115233	0.0027014	6.85804e-05	0.0718516	13	114774837	RASA3	Body	island
cg07875692	-0.0227108	7.0291e-05	0.07275	12	64173139	TMEM5	TSS1500	shore
cg20496928	0.0042029	6.92924e-05	0.0724196	17	80179899	SLC16A3	IGR	shore
cg02447287	0.0092758	6.98703e-05	0.07275	2	238707023	RBM44	TSS1500	island
cg22013070	0.00668133	7.01775e-05	0.07275	4	7799253	AFAP1	Body	shelf
cg14581887	0.00431899	7.22559e-05	0.0737102	6	30585873	MRPS18B	Body	shore
cg00328058	0.0082582	7.32062e-05	0.0745014	1	901062	PLEKHN1	TSS1500	island
cg22782873	0.0126742	7.02599e-05	0.07275	19	19639568	YJEFN3	TSS200	island
cg19408207	0.0165837	7.10426e-05	0.0731726	3	178755197	ZMAT3	Body	open sea
cg06066180	0.00617568	7.18634e-05	0.0736623	8	12668973	LOC340357	TSS200	open sea
cg24323726	0.00747351	7.21941e-05	0.0737102	3	111314186	ZBED2	TSS200	open sea
cg25997219	0.00487294	7.17967e-05	0.0736623	6	170579332	DLL1	IGR	shore
cg19685521	0.00570328	7.36662e-05	0.07468	7	100199764	PCOLCE	TSS200	shore
cg11053062	0.00418727	7.49137e-05	0.0751627	6	13924544	RNF182	TSS1500	shore
cg16620766	0.00263783	7.42873e-05	0.0748867	12	122268197	SETD1B	3'UTR	shelf
cg13073564	0.0182557	7.3732e-05	0.07468	4	8508604	TRMT44	IGR	open sea
cg24763126	0.00156237	7.42409e-05	0.0748867	4	119606544	METTL14	TSS200	island
cg16854826	0.00788772	7.47692e-05	0.0751627	10	80889523	ZMIZ1	5'UTR	open sea
cg27370558	0.0046237	7.55948e-05	0.0754485	19	13397515	CACNA1A	Body	island
cg19196401	0.0473981	7.57293e-05	0.0754485	6	110721138	DDO	Body	island
cg17913670	0.00537154	7.70398e-05	0.0760434	7	158809584	LOC154822	Body	open sea
cg03487507	0.0095992	7.57123e-05	0.0754485	19	55994692	ZNF628	Body	island
cg22518433	0.00311871	7.6324e-05	0.0757495	19	49253931	FUT1	Body	island
cg09253830	0.00437782	7.63867e-05	0.0757495	4	8389097	ACOX3	Body	shore
cg16625109	0.00357556	7.7917e-05	0.0765549	2	175192189	AC018470.4	IGR	shore
cg13318914	0.00795744	7.68112e-05	0.0759937	6	31695061	DDAH2	Body	shore
cg00276377	-0.00135931	7.85647e-05	0.0766614	13	77601664	FBXL3	TSS1500	shore
cg11896104	0.00690166	7.73354e-05	0.076159	19	12998435	KLF1	TSS1500	shore
cg05563385	0.00194408	7.84271e-05	0.0766614	10	72820017	UNC5B	IGR	open sea
cg22762439	0.00266255	8.2665e-05	0.0786818	5	72794738	BTF3	5'UTR	shore
cg03832162	0.00226276	7.83948e-05	0.0766614	2	145281739	ZEB2-AS1	IGR	island
cg00901787	0.00213609	7.91109e-05	0.0766679	16	23606999	NDUFAB1	Body	shore
cg24479859	0.0124655	7.89232e-05	0.0766679	13	113099903	TUBGCP3	IGR	open sea
cg22118112	0.000991796	8.38367e-05	0.0787841	20	62657367	PRPF6	Body	shelf
cg15708405	0.0038441	7.89617e-05	0.0766679	20	23337156	NXT1	IGR	island
cg19654061	0.00230549	8.14056e-05	0.0781811	2	233243398	ALPP	1stExon	shore
cg01859460	0.0133299	8.02341e-05	0.0774098	19	2273050	OAZ1	Body	island
cg27219841	0.023026	8.0801e-05	0.0777756	16	3079423	CCDC64B	Body	shore
cg13392793	0.0118762	8.02394e-05	0.0774098	11	69533448	FGF19	IGR	open sea
cg18251035	0.00551375	8.19565e-05	0.0784473	7	97922208	BAIAP2L1	3'UTR	open sea
cg11917413	0.00392927	8.25774e-05	0.0786818	2	109559084	EDAR	5'UTR	island
cg06678772	0.00334884	8.20507e-05	0.0784473	15	41121463	PPP1R14D	TSS1500	open sea
cg14080832	0.00907248	8.38811e-05	0.0787841	9	139719292	C9orf86	Body	shelf
cg00850747	0.00159591	8.38477e-05	0.0787841	17	73112105	ARMC7	Body	open sea
cg27579097	0.00732799	8.37098e-05	0.0787841	16	734844	JMJD8	TSS1500	island
cg07948496	0.00933784	8.52848e-05	0.07923	1	242121526	MAP1LC3C	IGR	open sea
cg16888838	0.00218449	8.41198e-05	0.0788346	7	138518156	KIAA1549	3'UTR	open sea
cg25175900	0.0100965	8.34548e-05	0.0787841	12	22854001	ETNK1	IGR	open sea
cg00659077	0.0198237	8.55182e-05	0.0792741	18	77723271	HSBP1L1	TSS1500	shore
cg22004089	0.0066734	8.64208e-05	0.0795544	2	11989691	MIR4262	IGR	open sea
cg23792093	0.0115409	8.29816e-05	0.0787841	13	47012437	KIAA0226L	IGR	island
cg23576807	0.00418147	8.49398e-05	0.07923	2	54950120	EML6	IGR	shore
cg15625104	0.00839157	8.51309e-05	0.07923	1	109793466	CELSR2	1stExon	shore
cg00132208	0.00437669	8.43471e-05	0.0788743	4	10120780	MIR3138	IGR	shore
cg01217329	0.0116082	8.65178e-05	0.0795544	10	99192404	PGAM1	3'UTR	open sea
cg13177758	0.00223339	8.76118e-05	0.0799974	15	78632572	CRABP1	TSS200	shore
cg19396666	0.009238	8.57442e-05	0.0793111	10	125866280	CHST15	IGR	open sea
cg18716164	-0.00145209	8.65669e-05	0.0795544	19	30019647	VSTM2B	Body	island
cg16438182	0.00135639	8.68647e-05	0.0796564	17	78916567	RPTOR	Body	shore
cg25819914	0.00633945	8.92942e-05	0.0801434	7	63249214	MIR4283-2	IGR	shore
cg25599198	0.00953509	8.88188e-05	0.0801434	17	3848156	ATP2A3	Body	island
cg18902579	0.00617865	8.91966e-05	0.0801434	6	33419353	SYNGAP1	Body	shelf
cg03173367	0.00686383	8.72865e-05	0.0798715	2	97524995	ANKRD39	TSS1500	shore
cg02104967	0.00124232	8.80707e-05	0.0801434	17	1386368	MYO1C	Body	shelf
cg10318825	0.00158801	8.84024e-05	0.0801434	7	75611554	POR	Body	open sea
cg18809126	0.00522936	9.00339e-05	0.0801434	3	11623526	VGLL4	Body	open sea
cg05115862	0.0116104	8.8155e-05	0.0801434	17	79439144	MIR3186	IGR	open sea
cg21714061	0.0125459	8.98402e-05	0.0801434	17	42275551	ATXN7L3	TSS200	shore
cg14206273	0.0173984	9.07427e-05	0.0801434	1	10734693	CASZ1	Body	open sea
cg00349061	0.0177787	8.9806e-05	0.0801434	1	26371865	SLC30A2	Body	shore
cg03286774	0.00842542	9.12126e-05	0.0801434	16	89590357	SPG7	Body	shore
cg09386420	0.0096901	9.0053e-05	0.0801434	16	85204599	LOC400548	IGR	island
cg26936171	0.00258848	9.04281e-05	0.0801434	16	87448114	ZCCHC14	Body	island
cg10324825	0.00243361	9.18436e-05	0.0801434	1	158153227	CD1D	Body	shore
cg06509362	0.0012097	9.10494e-05	0.0801434	16	69970511	WWP2	Body	open sea
cg04988845	-0.00151754	9.29728e-05	0.0801434	11	111945284	C11orf57	5'UTR	island
cg12439432	0.00856584	8.98774e-05	0.0801434	8	145163960	KIAA1875	Body	island
cg15011249	0.00290855	9.12263e-05	0.0801434	3	37218150	LRRFIP2	TSS1500	shore
cg11367973	0.0128539	9.07393e-05	0.0801434	12	51633848	DAZAP2	Body	shore
cg15219811	0.0133099	9.28493e-05	0.0801434	10	104259328	ACTR1A	Body	shelf
cg12558090	0.00733883	9.16972e-05	0.0801434	9	130979331	DNM1	Body	shore
cg17164513	0.00430168	9.3475e-05	0.0801434	19	2064075	MOB3A	IGR	shore
cg22134372	0.00290487	9.224e-05	0.0801434	15	52455211	GNB5	Body	open sea
cg03511671	0.00377333	9.34477e-05	0.0801434	1	203019520	PPFIA4	TSS1500	open sea
cg07985116	0.0040566	9.2576e-05	0.0801434	11	68204497	LRP5	Body	shore
cg15835718	0.00415284	9.36833e-05	0.0801434	2	106485542	NCK2	Body	open sea
cg13683990	0.0117095	9.29903e-05	0.0801434	6	33161292	COL11A2	TSS1500	island
cg11892747	0.00133748	9.5156e-05	0.0804478	3	160474372	PPM1L	1stExon	island
cg01599714	0.025376	9.16559e-05	0.0801434	8	142285223	SLC45A4	IGR	open sea
cg23807646	0.0081646	9.4159e-05	0.0803013	6	35992685	SLC26A8	TSS1500	shelf
cg09445097	0.00121058	9.30816e-05	0.0801434	9	130186736	ZNF79	5'UTR	island
cg14029206	0.00378295	9.58807e-05	0.0804478	7	102109095	LRWD1	Body	shelf
cg01257889	0.016527	9.62902e-05	0.0804478	12	113230065	RPH3A	5'UTR	open sea
cg00341060	0.0212447	9.29452e-05	0.0801434	1	8377787	SLC45A1	IGR	island
cg07795766	0.0037447	9.47001e-05	0.0804409	22	45608516	C22orf9	Body	open sea
cg09514174	0.0135637	9.71543e-05	0.0804478	1	36916681	OSCP1	TSS1500	shore
cg18447950	0.00124688	9.29135e-05	0.0801434	17	79073781	BAIAP2	Body	shelf
cg09851465	0.008529	9.57754e-05	0.0804478	1	60539671	C1orf87	TSS1500	shore
cg00292073	0.00183122	9.63907e-05	0.0804478	16	1187671	TPSG1	IGR	open sea
cg17207266	0.00630265	9.3786e-05	0.0801434	2	25562957	DNMT3A	5'UTR	shore
cg02821150	0.00228722	9.6432e-05	0.0804478	22	19007132	DGCR9	Body	open sea
cg23632752	0.00875284	9.68125e-05	0.0804478	1	3828996	LOC100133612	Body	open sea
cg16890939	0.00793025	9.62739e-05	0.0804478	7	150330463	GIMAP6	TSS1500	open sea
cg20719524	0.00536377	9.89663e-05	0.0804478	15	75251136	RPP25	TSS1500	shore
cg03449513	0.0272777	9.44174e-05	0.0803609	6	51275386	PKHD1	IGR	open sea
cg20296524	-0.000737664	9.71218e-05	0.0804478	1	234614614	TARBP1	1stExon	island
cg08850509	0.00276957	9.63097e-05	0.0804478	3	130368239	COL6A6	Body	open sea
cg12143717	0.00248319	9.774e-05	0.0804478	8	145133263	EXOSC4	TSS1500	island
cg09596260	0.00142194	9.7721e-05	0.0804478	16	50338380	ADCY7	Body	open sea
cg17154542	0.00534972	9.98756e-05	0.0804478	10	103815129	C10orf76	5'UTR	shore
cg13100218	0.00289652	9.72839e-05	0.0804478	1	117487539	PTGFRN	Body	island
cg05768403	0.00885603	9.85195e-05	0.0804478	6	13811256	CCDC90A	Body	shelf
cg24117468	0.0096195	9.93931e-05	0.0804478	5	131562848	P4HA2	5'UTR	shore
cg16861241	0.0101368	9.80348e-05	0.0804478	17	74138396	FOXJ1	TSS1500	shore
cg23196081	0.00953944	9.74421e-05	0.0804478	11	65713122	TSGA10IP	1stExon	open sea
cg07041720	0.00843485	9.91259e-05	0.0804478	7	2556962	LFNG	Body	shore
cg27216969	0.00314218	9.81326e-05	0.0804478	10	135193704	PAOX	Body	shore
cg27190398	0.0147474	9.97659e-05	0.0804478	16	731844	STUB1	Body	island
cg01410440	0.00330382	9.96316e-05	0.0804478	7	157193063	DNAJB6	Body	island
cg09225489	0.00337863	9.90993e-05	0.0804478	1	2099891	PRKCZ	Body	open sea
cg00407623	-0.00233561	9.98926e-05	0.0804478	5	80597718	RNU5E	Body	island
cg14940233	0.0167087	9.97477e-05	0.0804478	8	3429428	CSMD1	Body	open sea

## Sheet: S7_Female_3G
Supplementary Table S7. CpGs with P-value < 0.0001 in the analysis of the associations between DNA methylation and tertile BPA levels among female infants.
*female specific DMPs as shown in Table 2.
	logFC	P	adj.P.Val	CHR	MAPINFO	gene	feature	cgi
cg15193473*	-0.0044624	3.14768e-07	0.0513293	13	103453215	BIVM	5'UTR	island
cg11820931*	-0.0117491	3.13691e-07	0.0513293	10	70717302	DDX21	Body	shore
cg27624753*	-0.005755	3.61124e-07	0.0513293	16	1673702	CRAMP1L	Body	shelf
cg15477600*	-0.0019372	7.47368e-07	0.0731036	22	21996253	SDF2L1	TSS1500	island
cg10164393	-0.0124864	1.07237e-06	0.0731036	6	119032202	LOC100287632	IGR	open sea
cg27638035*	-0.00849195	1.19484e-06	0.0731036	18	35015753	BRUNOL4	Body	open sea
cg02330706	-0.00601793	1.20007e-06	0.0731036	17	73629402	RECQL5	Body	shore
cg26385283	-0.0101914	1.87311e-06	0.0735704	18	61616718	HMSD	5'UTR	open sea
cg09383389	-0.00849282	1.90985e-06	0.0735704	3	169754436	GPR160	TSS1500	shore
cg17484877	-0.00761316	1.99373e-06	0.0735704	7	157779835	PTPRN2	Body	open sea
cg03636183*	-0.0120375	1.99119e-06	0.0735704	19	17000585	F2RL3	Body	shore
cg19592235	-0.00605152	2.10535e-06	0.0735704	15	65360486	RASL12	TSS200	island
cg07964219*	-0.00700595	2.57061e-06	0.0735704	21	46847898	COL18A1	Body	shore
cg01580934	-0.00825473	2.56921e-06	0.0735704	7	104909815	SRPK2	TSS1500	open sea
cg13519536	-0.0017584	2.66718e-06	0.0735704	20	32400240	CHMP4B	Body	shore
cg22927302*	-0.0101761	2.95542e-06	0.0735704	3	50304463	SEMA3B	TSS1500	open sea
cg12393623	-0.00965415	3.07679e-06	0.0735704	17	81047627	METRNL	Body	island
cg27629673*	-0.00978356	3.1185e-06	0.0735704	5	7462856	ADCY2	Body	open sea
cg05721478	-0.00231644	3.27813e-06	0.0735704	13	39611454	C13orf23	1stExon	shore
cg23279887	-0.000986004	3.63476e-06	0.0746372	19	19249481	TMEM161A	TSS1500	shore
cg02998018	-0.0021437	3.82579e-06	0.0746372	1	40505782	CAP1	TSS1500	island
cg12296550	-0.0517617	3.89384e-06	0.0746372	6	32728862	HLA-DQB2	Body	shore
cg01667702	-0.0157571	4.19653e-06	0.0746372	17	7836604	TRAPPC1	TSS1500	shore
cg03498897	-0.00586165	4.20084e-06	0.0746372	1	11751279	MAD2L2	5'UTR	island
cg18043283	-0.00352352	4.43163e-06	0.0755882	11	134125564	ACAD8	Body	shore
cg05187003	-0.008898	5.02376e-06	0.0823921	21	34641507	IL10RB	Body	shelf
cg11932746	-0.00234714	5.78891e-06	0.0857676	7	23571818	TRA2A	TSS200	island
cg11702085	-0.00454363	5.94497e-06	0.0857676	6	28956804	ZNF311	IGR	shore
cg06572115	-0.00235861	6.17937e-06	0.0857676	3	169782079	GPR160	5'UTR	open sea
cg07569918	-0.0197939	6.06094e-06	0.0857676	1	212002970	LPGAT1	5'UTR	shore
cg17339927*	-0.0106775	6.23526e-06	0.0857676	12	132991124	FBRSL1	IGR	shore
cg26638975	-0.0132316	7.83995e-06	0.100219	19	51876721	NKG7	TSS1500	open sea
cg13466481	-0.00212268	8.21994e-06	0.100219	22	17849848	CECR2	IGR	island
cg04653800	0.00636121	8.22601e-06	0.100219	2	7910535	LINC00298	IGR	shelf
cg08738280	-0.00664808	8.2134e-06	0.100219	1	168197198	SFT2D2	Body	shore
cg21461470*	-0.00778714	8.51425e-06	0.100716	1	149821425	HIST2H2AA4	TSS1500	shore
cg24491618	-0.00771704	8.87641e-06	0.100716	7	150649807	KCNH2	Body	island
cg01248421	-0.00239645	1.00642e-05	0.100716	18	32924572	ZNF24	TSS200	island
cg11275526	0.00765253	1.00017e-05	0.100716	4	190438459	HSP90AA4P	IGR	open sea
cg11324054	-0.00450096	1.02706e-05	0.100716	2	36825448	FEZ2	TSS200	shore
cg17545141	-0.0351777	9.89927e-06	0.100716	7	1983984	MAD1L1	Body	open sea
cg17271471	-0.00571405	1.02011e-05	0.100716	4	146859846	ZNF827	TSS1500	shore
cg13072890	-0.0113445	1.0243e-05	0.100716	1	2038377	PRKCZ	5'UTR	shore
cg24730157	-0.00149764	1.06287e-05	0.100716	1	984428	AGRN	Body	island
cg24860092	-0.0162654	1.04186e-05	0.100716	19	36195363	ZBTB32	IGR	island
cg15639910	-0.00322635	1.14636e-05	0.102056	11	1536927	HCCA2	Body	island
cg14021073	-0.00400882	1.16109e-05	0.102056	11	1410385	BRSK2	TSS1500	island
cg01925156	-0.00694039	1.16608e-05	0.102056	2	239933280	MIR4269	IGR	shelf
cg06867482	-0.0284178	1.17274e-05	0.102056	16	88821905	FAM38A	Body	shore
cg11716608	-0.00282085	1.30876e-05	0.102904	7	65447332	GUSB	TSS200	island
cg02983090	-0.0151734	1.28086e-05	0.102904	16	27437892	IL21R	TSS1500	open sea
cg08449164	-0.0111251	1.25832e-05	0.102904	2	54784402	SPTBN1	TSS1500	shore
cg27503920	-0.00683107	1.29466e-05	0.102904	2	426104	FAM150B	IGR	shore
cg03253489	-0.00925575	1.37569e-05	0.102904	10	2818067	PFKP	IGR	shelf
cg20543651	-0.0114491	1.41427e-05	0.102904	8	55918395	SBF1P1	IGR	open sea
cg08758887	0.0128408	1.43464e-05	0.102904	4	154373479	KIAA0922	IGR	open sea
cg21431338	-0.00423382	1.4318e-05	0.102904	20	61427688	C20orf20	TSS200	island
cg06427759	-0.0071254	1.42317e-05	0.102904	5	115419633	COMMD10	TSS1500	shore
cg00216180	-0.00524712	1.43632e-05	0.102904	13	114778713	RASA3	Body	island
cg21957813	-0.00666226	1.44795e-05	0.102904	11	44638520	CD82	Body	open sea
cg11442381	-0.005538	1.51649e-05	0.105655	3	52312806	WDR82	TSS200	island
cg09973148	-0.0013931	1.54078e-05	0.105655	2	37899355	CDC42EP3	TSS200	island
cg20911718	-0.00972728	1.56098e-05	0.105655	14	24867491	NYNRIN	TSS1500	shore
cg14114535	-0.00778929	1.62718e-05	0.108414	9	20621460	MLLT3	Body	island
cg24113973	-0.00468812	1.7692e-05	0.115277	12	114889042	TBX5-AS1	IGR	shelf
cg05531309	-0.0173143	1.79478e-05	0.115277	7	135046749	CNOT4	3'UTR	open sea
cg01808706	0.0077664	1.86535e-05	0.115277	15	41786623	ITPKA	Body	island
cg11947493	0.00262496	1.85265e-05	0.115277	8	23021515	TNFRSF10D	1stExon	island
cg17111669	-0.00350162	1.82746e-05	0.115277	20	44718800	NCOA5	TSS1500	island
cg15037541	-0.00264006	1.96767e-05	0.116184	5	3394498	LINC01019	IGR	open sea
cg10893007	-0.00169466	2.01532e-05	0.116184	17	41277694	NBR2	Body	shore
cg23603782*	-0.00683488	2.07911e-05	0.116184	4	173884384	GALNTL6	Body	open sea
cg01812337	-0.00328277	2.21352e-05	0.116184	16	58059149	MMP15	TSS200	shore
cg14335816	-0.00792577	2.25238e-05	0.116184	17	1069505	ABR	Body	open sea
cg12301814	-0.0104904	2.17779e-05	0.116184	19	17347791	NR2F6	Body	shore
cg10970500	-0.00450729	2.21269e-05	0.116184	1	6532647	PLEKHG5	Body	shore
cg03548512	-0.0155321	2.22871e-05	0.116184	10	73978697	C10orf104	5'UTR	shelf
cg03774803	-0.00670622	2.27333e-05	0.116184	2	198650880	BOLL	1stExon	island
cg26798850	-0.0046677	2.25155e-05	0.116184	19	37064886	ZNF529	TSS1500	shore
cg13051728	-0.00229991	2.27391e-05	0.116184	14	68086375	ARG2	TSS1500	island
cg26300517	-0.00581716	2.30079e-05	0.116184	4	38732661	TLR10	IGR	open sea
cg07854954	-0.0088491	2.292e-05	0.116184	4	83348086	HNRPDL	Body	shore
cg19734222*	-0.0211703	2.32001e-05	0.116184	7	142020183	PRSS58	IGR	open sea
cg14569576	-0.00155193	2.33998e-05	0.116184	9	102585669	NR4A3	5'UTR	island
cg06068039	-0.00701134	2.37617e-05	0.116184	6	34031208	GRM4	Body	open sea
cg13344344	-0.0127861	2.37337e-05	0.116184	19	12958803	MAST1	Body	island
cg12061021*	-0.0045118	2.39345e-05	0.116184	1	95699574	RWDD3	TSS200	shore
cg16261823	0.00284174	2.39773e-05	0.116184	20	23471969	CST8	1stExon	open sea
cg07556119	-0.00158472	2.48677e-05	0.117821	14	57736365	MUDENG	Body	shore
cg26214747	-0.00442728	2.53052e-05	0.118577	5	111497064	NCRNA00219	Body	shore
cg16568472	-0.00302127	2.48381e-05	0.117821	20	3190600	ITPA	Body	shore
cg01837574	-0.0157787	2.65337e-05	0.121509	17	7836610	TRAPPC1	TSS1500	shore
cg24484339	-0.00317808	2.67858e-05	0.121509	8	86157525	CA13	TSS200	shore
cg17825274	0.0166045	2.6637e-05	0.121509	7	105245562	ATXN7L1	3'UTR	open sea
cg03922479	-0.00850037	2.84164e-05	0.12622	16	90002467	TUBB3	3'UTR	shore
cg20488341	-0.00539076	2.7735e-05	0.12449	1	9896309	CTNNBIP1	IGR	open sea
cg12362077	-0.00966286	2.96455e-05	0.126363	20	2081907	STK35	TSS1500	shore
cg17055704	-0.015356	2.91027e-05	0.126363	6	33282879	ZBTB22	Body	island
cg15323195	-0.00439958	2.97058e-05	0.126363	7	33168904	BBS9	TSS1500	island
cg08837192	-0.0067547	2.97393e-05	0.126363	11	23752360	LUZP2	IGR	island
cg04272820	-0.0115383	3.09574e-05	0.126363	17	38228538	THRA	5'UTR	open sea
cg00498804	-0.0171579	3.12098e-05	0.126363	11	8827626	ST5	5'UTR	open sea
cg19398115	-0.00356398	3.18955e-05	0.126363	10	90750169	FAS	TSS200	shore
cg15949044	-0.00420839	3.23223e-05	0.126363	5	140864549	PCDHGA4	Body	island
cg12075901	-0.00478978	3.22494e-05	0.126363	15	91423415	FURIN	Body	island
cg06376598	-0.00322042	3.37898e-05	0.126363	17	28049938	SSH2	Body	open sea
cg00572089	-0.0136502	3.30427e-05	0.126363	12	33750494	SYT10	IGR	open sea
cg09063835	-0.017416	3.28329e-05	0.126363	20	58181392	PHACTR3	Body	shore
cg13502395	-0.0123972	3.37294e-05	0.126363	1	15240629	KIAA1026	Body	open sea
cg22430790	-0.00631343	3.2927e-05	0.126363	14	52117833	FRMD6	TSS1500	shore
cg23973000	-0.00614532	3.36485e-05	0.126363	5	112770527	TSSK1B	1stExon	open sea
cg21907850	-0.00428388	3.36688e-05	0.126363	4	186130024	SNX25	TSS1500	shore
cg17734698	-0.0126747	3.41337e-05	0.126363	12	129127968	TMEM132C	Body	open sea
cg07275218	-0.0109598	3.43611e-05	0.126363	6	32942714	BRD2	Body	shore
cg14044216	-0.00895787	3.49984e-05	0.126363	10	133921075	JAKMIP3	Body	open sea
cg17432513	-0.0134302	3.4684e-05	0.126363	5	180643653	MIR4638	IGR	shore
cg15741124	-0.00607279	3.47157e-05	0.126363	17	4060650	CYB5D2	3'UTR	open sea
cg00306523	-0.00904319	3.55607e-05	0.126363	8	94257369	LINC00535	IGR	open sea
cg14288848	-0.0176042	3.54428e-05	0.126363	6	33282873	ZBTB22	Body	island
cg01711077	-0.00827425	3.55218e-05	0.126363	1	981222	AGRN	Body	island
cg09915099	-0.00555233	3.67861e-05	0.129637	8	41435301	AGPAT6	TSS1500	shore
cg05227055	-0.00876858	3.73674e-05	0.130191	16	89105031	ACSF3	IGR	shelf
cg08169020	-0.0115144	3.75538e-05	0.130191	14	69256888	ZFP36L1	Body	island
cg10551804	-0.00587886	3.81531e-05	0.130743	3	50325094	C3orf45	3'UTR	open sea
cg15828558	-0.00283903	3.83264e-05	0.130743	21	34864352	DNAJC28	TSS1500	shore
cg15277477	-0.00181263	3.90874e-05	0.132281	11	66278056	BBS1	TSS200	open sea
cg12993791	-0.0108239	3.95606e-05	0.132828	7	100210745	MOSPD3	Body	shore
cg15782852	-0.00515924	4.01372e-05	0.133711	11	2742507	KCNQ1	Body	open sea
cg25558663	-0.00981418	4.23494e-05	0.138584	20	44882514	CDH22	IGR	shelf
cg00784882	-0.0115272	4.28854e-05	0.138584	19	54713372	LILRB3	IGR	shore
cg01016459	-0.00402627	4.27207e-05	0.138584	16	53468960	RBL2	Body	island
cg21334598	-0.00133342	4.50422e-05	0.138584	12	117316490	HRK	3'UTR	island
cg18193148	-0.00677343	4.47703e-05	0.138584	3	71686895	EIF4E3	IGR	open sea
cg12189880	0.00327838	4.4127e-05	0.138584	15	41166217	RHOV	1stExon	island
cg04120546	-0.00363609	4.52236e-05	0.138584	8	125740895	MTSS1	TSS200	island
cg24469152	-0.00220519	4.51998e-05	0.138584	20	62378611	ZBTB46	Body	island
cg04661834	-0.0040508	4.58346e-05	0.138584	16	2757657	KCTD5	3'UTR	island
cg04907218	-0.00582795	4.65131e-05	0.138584	12	132826672	GALNT9	Body	shore
cg24571871	-0.00446325	4.64018e-05	0.138584	10	134527172	INPP5A	Body	shore
cg08751352	-0.00827076	4.66766e-05	0.138584	13	30421866	UBL3	Body	shelf
cg15765129	-0.00167113	4.704e-05	0.138584	19	50376454	AKT1S1	Body	island
cg01753375	-0.00854336	4.73974e-05	0.138584	2	74607600	DCTN1	TSS200	open sea
cg05669100	-0.00197587	4.8501e-05	0.138584	15	83655128	FAM103A1	5'UTR	island
cg11893127	-0.0157589	4.80518e-05	0.138584	12	131057342	RIMBP2	IGR	open sea
cg10336671	-0.00623095	4.76132e-05	0.138584	7	31008806	GHRHR	Body	open sea
cg06129054	-0.00147347	4.90717e-05	0.138584	7	82792411	PCLO	TSS1500	island
cg13470333	-0.00235085	4.80702e-05	0.138584	7	1908714	MAD1L1	Body	island
cg19513282	-0.0041925	4.80186e-05	0.138584	20	62200711	PRIC285	Body	island
cg12671632	-0.00550569	4.87308e-05	0.138584	6	422935	OR2J3	IGR	shore
cg01636910	-0.0106806	4.86748e-05	0.138584	1	85740751	BCL10	Body	shore
cg22465281*	-0.0101317	4.90929e-05	0.138584	5	65017296	NLN	TSS1500	shore
cg04094548	-0.0150905	4.94001e-05	0.138584	1	39301897	RRAGC	IGR	open sea
cg02245378	0.00261928	5.07825e-05	0.141531	2	223161771	PAX3	Body	island
cg08961547	-0.0172832	5.12554e-05	0.141922	10	95327654	GPR120	Body	shore
cg18849300	0.00175374	5.23829e-05	0.143779	3	48723061	NCKIPSD	Body	island
cg15934674	-0.00165501	5.32757e-05	0.143779	1	150266645	MRPS21	5'UTR	island
cg03240059	-0.00732928	5.327e-05	0.143779	12	52430400	NR4A1	IGR	shore
cg03278866	-0.00119202	5.39511e-05	0.143779	19	805238	PTBP1	Body	island
cg05863683	-0.00576596	5.36859e-05	0.143779	7	1912471	MAD1L1	Body	shore
cg13306893	-0.00136106	5.42864e-05	0.143779	11	66024688	KLC2	TSS1500	shore
cg08268693	-0.00618048	5.39584e-05	0.143779	3	52283868	PPM1M	3'UTR	shelf
cg26937809	-0.00132109	5.54926e-05	0.145697	1	173793936	CENPL	TSS1500	island
cg07428697	0.00277873	5.66772e-05	0.145697	7	106301118	FLJ36031	1stExon	island
cg23401251	-0.00743904	5.59915e-05	0.145697	2	27683905	IFT172	Body	open sea
cg27314249	-0.00461569	5.63684e-05	0.145697	18	6834653	ARHGAP28	5'UTR	open sea
cg03599338	-0.00722897	5.7138e-05	0.145697	22	24577315	SUSD2	TSS200	open sea
cg14860120	-0.00122334	5.84708e-05	0.145697	15	48470606	MYEF2	TSS200	island
cg07578410	-0.00569383	5.77321e-05	0.145697	5	171710114	UBTD2	Body	shore
cg14671809	-0.00764043	5.85289e-05	0.145697	3	55558213	ERC2	3'UTR	open sea
cg01264106	-0.0104281	5.77672e-05	0.145697	22	38071602	LGALS1	TSS200	shore
cg08969922	-0.00452251	5.79975e-05	0.145697	8	145642114	SLC39A4	1stExon	island
cg20680802	-0.0141673	5.91108e-05	0.145697	1	226299139	ACBD3	IGR	shore
cg12629254	-0.0067197	5.89687e-05	0.145697	15	25484940	SNORD115-38	TSS200	open sea
cg07127225	-0.00153125	5.99931e-05	0.147022	19	50016538	FCGRT	5'UTR	island
cg13481638	-0.0030093	6.04512e-05	0.147298	11	91957660	FAT3	IGR	island
cg00974204	-0.0113254	6.10818e-05	0.147989	15	71057242	UACA	TSS1500	shore
cg10376053	-0.0131853	6.30621e-05	0.150613	6	33282867	ZBTB22	Body	island
cg02344993	-0.00219724	6.42916e-05	0.150631	17	57696989	CLTC	TSS200	island
cg06871764	-0.018924	6.57543e-05	0.152383	6	32376095	BTNL2	TSS1500	open sea
cg14999947	-0.0400391	6.33279e-05	0.150613	6	33422918	ZBTB9	Body	shore
cg13541588	-0.0161857	6.35958e-05	0.150613	17	21903945	FLJ36000	TSS200	open sea
cg08710564*	-0.00454729	6.39307e-05	0.150613	11	8829438	ST5	5'UTR	open sea
cg15364504	-0.00872566	6.34473e-05	0.150613	14	69416134	ACTN1	Body	open sea
cg19106489	-0.0131394	6.55047e-05	0.152383	5	72649639	FOXD1	IGR	open sea
cg01183650	-0.00125922	6.94465e-05	0.153697	17	55335055	MSI2	Body	shore
cg18847612	-0.000784514	7.02988e-05	0.153697	5	68389730	SLC30A5	TSS200	island
cg23923495	-0.00377382	6.99025e-05	0.153697	1	215741843	KCTD3	Body	shore
cg08232654	-0.00780095	6.84852e-05	0.153697	14	25075816	GZMH	Body	open sea
cg26039283	-0.00288973	6.78265e-05	0.153697	11	108338403	C11orf65	TSS200	open sea
cg24690404	-0.00360619	7.13673e-05	0.153697	4	3507205	LRPAP1	IGR	shelf
cg09391898	0.00374069	7.04583e-05	0.153697	11	126142992	FOXRED1	Body	shelf
cg00386940	-0.00351657	6.91332e-05	0.153697	20	43593364	STK4-AS1	IGR	shore
cg08381918	-0.0114067	6.94761e-05	0.153697	21	43221841	PRDM15	Body	island
cg24389239	-0.0059444	6.9144e-05	0.153697	17	6365559	PITPNM3	Body	open sea
cg26815688	-0.00475727	7.0189e-05	0.153697	5	77284206	AP3B1	IGR	open sea
cg13447502	-0.00816268	7.32357e-05	0.155671	9	469777	KANK1	IGR	shore
cg19218505	-0.0136304	7.12504e-05	0.153697	11	8102016	TUB	TSS1500	shore
cg05298922	-0.00121776	7.13468e-05	0.153697	2	175191045	AC018470.4	IGR	island
cg25818659	0.0036697	7.13374e-05	0.153697	17	70270079	LINC00673	IGR	open sea
cg08356243	-0.0119503	7.29062e-05	0.155671	6	80645827	ELOVL4	Body	open sea
cg08754088	-0.00820774	7.33793e-05	0.155671	8	35501934	UNC5D	Body	open sea
cg27597790	0.0021813	7.39763e-05	0.155779	10	13203437	MCM10	TSS200	island
cg27152312	-0.0265684	7.41608e-05	0.155779	7	96221849	RP11-682N22.1	IGR	open sea
cg21041579	-0.00629356	7.60055e-05	0.158408	14	95907997	C14orf49	Body	open sea
cg01491219	-0.00296135	7.67531e-05	0.158835	1	220863513	C1orf115	TSS200	island
cg11217567	-0.00121145	7.75329e-05	0.158835	6	7390340	CAGE1	TSS1500	shore
cg08998189	-0.00912475	7.61555e-05	0.158408	11	58477379	GLYAT	Body	open sea
cg15191781	-0.0186924	7.78507e-05	0.158835	10	11825679	PROSER2-AS1	IGR	open sea
cg19076425	0.00265143	7.76894e-05	0.158835	5	2867319	C5orf38	IGR	shore
cg00367281	-0.00749658	7.8811e-05	0.15927	8	42552470	CHRNB3	TSS200	open sea
cg21218476	-0.00106615	8.015e-05	0.160601	17	7117863	DLG4	Body	island
cg06346929	-0.00692742	7.84362e-05	0.159268	2	222845639	CCDC140	IGR	open sea
cg16968413	-0.00141448	8.04959e-05	0.160601	4	39183824	WDR19	TSS200	island
cg11840968	-0.00533628	8.09759e-05	0.160601	5	176167283	HK3	IGR	shelf
cg25206690	-0.00287616	8.08798e-05	0.160601	8	119302728	SAMD12	Body	open sea
cg20619067	-0.00157398	8.22379e-05	0.1616	6	169284843	THBS2	IGR	island
cg04264272	-0.00894041	8.20911e-05	0.1616	15	99676703	TTC23	3'UTR	open sea
cg19078236	-0.00211796	8.475e-05	0.165016	11	67250309	AIP	TSS200	shore
cg05696706	-0.00316665	8.57305e-05	0.166166	8	145013932	PLEC1	Body	shelf
cg11439393	-0.0118161	8.45554e-05	0.165016	6	32942063	BRD2	Body	shore
cg10364374	-0.0175439	8.76137e-05	0.169048	4	125857940	ANKRD50	IGR	open sea
cg27380724	-0.00242585	9.29502e-05	0.174153	19	55816099	BRSK1	Body	island
cg12814529	-0.00405566	8.86381e-05	0.170254	12	103890083	C12orf42	TSS1500	shore
cg05802532	-0.00130644	9.01057e-05	0.172297	7	77325208	RSBN1L	TSS1500	shore
cg11052668	-0.00529782	9.23044e-05	0.174153	6	28626564	SCAND3	IGR	open sea
cg18264932	-0.0159627	9.41123e-05	0.175243	7	120414717	TSPAN12	IGR	open sea
cg09401463	-0.000999529	9.61014e-05	0.176175	16	12070306	RUNDC2A	TSS1500	island
cg02408532	-0.00813691	9.18377e-05	0.174153	6	29556369	OR2H2	1stExon	open sea
cg22153994	-0.00708559	9.29347e-05	0.174153	17	43484399	ARHGAP27	TSS1500	shore
cg22804528	-0.00687073	9.31184e-05	0.174153	3	124780157	MIR5092	IGR	open sea
cg02605292	0.0074778	9.54409e-05	0.176175	17	9936785	GAS7	Body	open sea
cg15914908	-0.00387812	9.69644e-05	0.176175	12	133012468	FBRSL1	IGR	shore
cg07656751	-0.00159243	9.71435e-05	0.176175	16	77233249	SYCE1L	TSS200	open sea
cg12844117	-0.014605	9.58017e-05	0.176175	7	155275418	CNPY1	IGR	open sea
cg18841796	-0.0110482	9.72317e-05	0.176175	5	130966434	RAPGEF6	Body	shelf
cg03522245	-0.00322275	9.75047e-05	0.176175	20	25566470	NINL	TSS1500	island
cg06911121	-0.00163354	9.96537e-05	0.179298	12	114847164	TBX5	TSS1500	island
